# Supplementary material for: N-(4-Methoxy­phen­yl)-tert-butane­sulfinamide
Source: Acta Crystallogr Sect E Struct Rep Online. 2009 Oct 23;65(Pt 11):o2823. doi: 10.1107/S1600536809042548 (PMC2971111; doi:10.1107/S1600536809042548)
Supplement: Supplementary file 2 [file e-65-o2823-Isup2.hkl]

# 
# h,k,l, Fc-squared, Fo-squared, sigma(Fo-squared) and status flag 
# 
data_I
_shelx_title ' ajb3 in Pbcn' 
_shelx_refln_list_code          4 
_shelx_F_calc_maximum      355.03 
_exptl_crystal_F_000       976.00 
_reflns_d_resolution_high  0.6988 
 
loop_ 
 _symmetry_equiv_pos_as_xyz 
 'x, y, z' 
 '-x+1/2, -y+1/2, z+1/2' 
 '-x, y, -z+1/2' 
 'x+1/2, -y+1/2, -z' 
 '-x, -y, -z' 
 'x-1/2, y-1/2, -z-1/2' 
 'x, -y, z-1/2' 
 '-x-1/2, y-1/2, z' 
 
_cell_length_a    19.6157 
_cell_length_b     9.1034 
_cell_length_c    13.3808 
_cell_angle_alpha  90.000 
_cell_angle_beta   90.000 
_cell_angle_gamma  90.000 
 
_shelx_F_squared_multiplier     1.000 
 
loop_ 
 _refln_index_h 
 _refln_index_k 
 _refln_index_l 
 _refln_F_squared_calc 
 _refln_F_squared_meas 
 _refln_F_squared_sigma 
 _refln_observed_status 
   2   0   0      347.33      324.34      5.84 o 
   4   0   0   126042.82    93478.84   4356.14 o 
   6   0   0     4525.62     4408.23     51.44 o 
   8   0   0      949.01     1038.86     16.34 o 
  10   0   0     1571.97     1573.04     23.80 o 
  12   0   0      877.83      801.07     15.77 o 
  14   0   0     1086.36     1105.69     27.75 o 
  16   0   0      964.85      948.69     19.78 o 
  18   0   0      712.03      695.66     17.40 o 
  20   0   0       34.36       34.22      7.28 o 
  22   0   0      618.37      720.10     38.00 o 
  24   0   0       19.92       23.17     11.59 o 
  26   0   0      367.97      462.95     34.13 o 
   1   1   0     5598.67     6099.60     48.00 o 
   3   1   0      657.95      793.00     10.97 o 
   5   1   0    10120.39    10452.22     81.38 o 
   7   1   0     2812.04     2851.07     25.31 o 
   9   1   0    13430.07    14336.07    112.65 o 
  11   1   0      266.74      305.36      6.16 o 
  13   1   0     6783.52     7040.14     60.23 o 
  15   1   0       21.85       20.29      2.63 o 
  17   1   0      940.06      936.58     14.31 o 
  19   1   0      646.48      631.16     15.91 o 
  21   1   0      197.94      179.63     19.28 o 
  23   1   0       43.01       25.42      7.74 o 
  25   1   0      140.52      141.91     15.24 o 
  27   1   0       13.70       12.03      9.98 o 
   0   2   0     1089.82     1069.57     17.06 o 
   2   2   0        5.64        2.36      0.62 o 
   4   2   0      505.10      463.85      5.91 o 
   6   2   0     1507.71     1555.75     15.31 o 
   8   2   0      158.88      155.06      3.97 o 
  10   2   0      874.50      861.13     11.21 o 
  12   2   0        1.68        4.88      1.63 o 
  14   2   0        0.29        3.89      2.11 o 
  16   2   0      118.23      123.95      7.92 o 
  18   2   0        9.02       13.33      2.92 o 
  20   2   0       11.16        8.50      3.97 o 
  22   2   0      378.26      418.46     20.66 o 
  24   2   0       91.63       96.14     13.18 o 
  26   2   0      290.34      318.90     29.62 o 
   1   3   0      496.35      520.88      7.22 o 
   3   3   0     2959.30     3132.42     26.88 o 
   5   3   0      531.55      728.79      8.94 o 
   7   3   0      395.33      315.89      9.12 o 
   9   3   0     1417.29     1314.67     16.68 o 
  11   3   0      339.87      405.17      7.69 o 
  13   3   0     1189.16     1169.32     15.37 o 
  15   3   0       40.10       55.55      4.35 o 
  17   3   0      727.65      740.77     12.93 o 
  19   3   0      120.98      125.54     12.45 o 
  21   3   0      419.71      404.17     17.66 o 
  23   3   0      998.38     1090.90     28.64 o 
  25   3   0       32.17       26.36      9.32 o 
  27   3   0       74.87       54.46     26.71 o 
   0   4   0    13572.33    14869.42    285.85 o 
   2   4   0     1017.76     1044.02     12.85 o 
   4   4   0      127.99      133.00      3.77 o 
   6   4   0     1472.51     1573.97     16.62 o 
   8   4   0     2572.86     2778.22     26.74 o 
  10   4   0       96.14       88.26      3.89 o 
  12   4   0       86.70       75.29      4.06 o 
  14   4   0      134.16      129.71      5.76 o 
  16   4   0       61.57       60.62      4.62 o 
  18   4   0       52.93       48.47      4.94 o 
  20   4   0      158.51      117.10     19.44 o 
  22   4   0       34.12       42.75      7.58 o 
  24   4   0       19.86       42.63     10.44 o 
  26   4   0       47.33       53.65     23.49 o 
   1   5   0     6620.30     7226.62     65.61 o 
   3   5   0      121.66      139.71      5.02 o 
   5   5   0     5164.76     5347.56     45.85 o 
   7   5   0      207.98      188.39      4.87 o 
   9   5   0      973.87      959.11     12.98 o 
  11   5   0      340.43      306.52      7.16 o 
  13   5   0       13.76       17.54      2.75 o 
  15   5   0      262.66      261.34      7.69 o 
  17   5   0      362.64      385.27      9.70 o 
  19   5   0       12.14       -0.83      4.76 o 
  21   5   0       74.30       77.57     11.91 o 
  23   5   0       21.76       26.74      7.67 o 
  25   5   0        2.42       16.73     14.16 o 
   0   6   0     1199.53     1345.68     28.96 o 
   2   6   0      822.40      803.76     12.39 o 
   4   6   0     1061.23     1137.47     15.62 o 
   6   6   0        2.08        3.99      1.85 o 
   8   6   0      130.04      115.27      4.45 o 
  10   6   0     3067.23     2933.58     33.05 o 
  12   6   0       93.35      114.38      5.17 o 
  14   6   0     2857.08     2825.46     49.31 o 
  16   6   0       31.53       25.69      4.02 o 
  18   6   0      952.90      956.41     24.16 o 
  20   6   0       91.77      120.88     13.18 o 
  22   6   0      302.66      352.18     30.90 o 
  24   6   0       88.96       77.27     13.65 o 
   1   7   0      422.88      408.07     10.87 o 
   3   7   0     1150.00     1126.79     23.08 o 
   5   7   0      699.59      655.71     14.49 o 
   7   7   0       59.98       44.33      3.93 o 
   9   7   0     3961.05     3965.15     45.72 o 
  11   7   0      440.53      370.95     10.24 o 
  13   7   0     2420.36     2511.93     39.42 o 
  15   7   0        0.98        1.54      3.10 o 
  17   7   0      604.91      627.82     19.58 o 
  19   7   0      208.28      225.64     16.16 o 
  21   7   0      415.46      467.08     29.62 o 
  23   7   0      945.17     1233.10     42.84 o 
   0   8   0      238.19      185.85     11.84 o 
   2   8   0       46.22       40.14      4.87 o 
   4   8   0     1273.46     1202.97     21.83 o 
   6   8   0       16.48        9.08      3.26 o 
   8   8   0     2318.39     2355.14     34.61 o 
  10   8   0      435.43      434.28     19.15 o 
  12   8   0      708.01      706.32     17.26 o 
  14   8   0      179.62      202.08     10.87 o 
  16   8   0       34.00       26.11      6.00 o 
  18   8   0      489.69      532.07     23.88 o 
  20   8   0        7.75        6.44      9.65 o 
  22   8   0      880.78      997.85     51.54 o 
   1   9   0       71.18       72.36      6.65 o 
   3   9   0      312.41      274.46     13.29 o 
   5   9   0       23.11       22.67      4.40 o 
   7   9   0      717.83      652.19     16.55 o 
   9   9   0      507.33      524.97     22.03 o 
  11   9   0      202.69      192.69      9.94 o 
  13   9   0      768.13      783.72     23.62 o 
  15   9   0        3.18        1.91      4.70 o 
  17   9   0      169.18      123.78     20.60 o 
  19   9   0       94.83      110.07     19.95 o 
   0  10   0     1292.48     1233.83     34.87 o 
   2  10   0       58.25       50.26      6.18 o 
   4  10   0      240.57      240.68     11.10 o 
   6  10   0      104.13      114.00      8.51 o 
   8  10   0       11.47        9.44      4.27 o 
  10  10   0       57.14       69.56      7.44 o 
  12  10   0      489.48      519.53     16.48 o 
  14  10   0      138.39      130.02     11.48 o 
  16  10   0      519.17      604.30     27.77 o 
   1  11   0      564.30      546.38     16.80 o 
   3  11   0      288.34      294.49     19.33 o 
   5  11   0      279.11      250.17     12.23 o 
   7  11   0      406.60      408.28     19.25 o 
   9  11   0       29.11       28.62      8.18 o 
  11  11   0      215.58      227.32     12.30 o 
  13  11   0      215.61      224.47     22.10 o 
  15  11   0       13.38       22.21      9.56 o 
   0  12   0       11.77       11.28      7.70 o 
   2  12   0       52.33       48.42      7.36 o 
   4  12   0        9.63        4.16      5.27 o 
   6  12   0       71.07       65.15     12.17 o 
   8  12   0        1.69       -4.08      5.10 o 
  10  12   0        2.88        6.52      5.69 o 
   1  13   0       89.91       81.75     13.42 o 
   1   1   1     1280.90     1308.49      8.34 o 
   2   1   1      169.90      163.11      1.75 o 
   3   1   1     1780.15     1873.00     12.18 o 
   4   1   1        0.20        2.62      1.16 o 
   5   1   1     1166.25     1086.78      7.68 o 
   6   1   1      895.11      810.61      6.42 o 
   7   1   1     1165.27     1173.17      9.08 o 
   8   1   1     2302.49     2632.80     17.02 o 
   9   1   1       24.84       19.27      1.87 o 
  10   1   1     2336.03     2541.13     17.24 o 
  11   1   1      103.40      120.55      3.11 o 
  12   1   1     1296.08     1465.42     11.87 o 
  13   1   1      168.84      166.64      4.07 o 
  14   1   1      492.90      534.53      6.63 o 
  15   1   1      676.06      649.24      7.67 o 
  16   1   1        0.79        1.71      1.46 o 
  17   1   1      308.38      303.28      5.46 o 
  18   1   1      133.25      132.97      4.85 o 
  19   1   1      322.44      341.43      7.09 o 
  20   1   1        0.92        4.79      2.63 o 
  21   1   1       56.12       56.70      5.29 o 
  22   1   1        0.39        3.49      3.20 o 
  23   1   1       15.70        8.65      5.11 o 
  24   1   1        3.88       -1.17      4.26 o 
  25   1   1        6.47        9.12      5.13 o 
  26   1   1       52.54       67.57     11.43 o 
  27   1   1       15.00       18.71      6.34 o 
   0   2   1     3328.16     3394.23     28.02 o 
   1   2   1     9176.58     9939.61     59.85 o 
   2   2   1      476.95      535.56      4.30 o 
   3   2   1     7287.71     7910.33     44.01 o 
   4   2   1     1813.53     1861.13     11.98 o 
   5   2   1     2747.90     2991.63     18.32 o 
   6   2   1      137.96      151.01      2.45 o 
   7   2   1        1.25       15.14      1.20 o 
   8   2   1       83.04      106.81      2.34 o 
   9   2   1       80.70       87.84      2.30 o 
  10   2   1      100.55      105.53      3.11 o 
  11   2   1      897.17      753.10      7.52 o 
  12   2   1      329.61      292.24      4.54 o 
  13   2   1     2604.48     2551.59     19.34 o 
  14   2   1        1.84        2.36      1.38 o 
  15   2   1     2319.02     2312.51     17.85 o 
  16   2   1       92.15       96.39      3.37 o 
  17   2   1      165.91      181.57      5.55 o 
  18   2   1        3.07        2.53      1.93 o 
  19   2   1      549.10      566.60     11.08 o 
  20   2   1      309.92      305.40      8.81 o 
  21   2   1      352.81      336.73      9.50 o 
  22   2   1        5.73        7.32      4.07 o 
  23   2   1      214.68      217.78     10.41 o 
  24   2   1      226.56      237.91     11.22 o 
  25   2   1      159.68      138.07     10.60 o 
  26   2   1       36.66       38.58      7.40 o 
  27   2   1      100.25       98.86     10.22 o 
   1   3   1        1.05        2.68      0.52 o 
   2   3   1    11191.96    12084.43     73.00 o 
   3   3   1      360.23      349.98      3.98 o 
   4   3   1      110.21      141.56      2.30 o 
   5   3   1      132.55      175.42      2.85 o 
   6   3   1     1469.94     1486.67     12.44 o 
   7   3   1     1900.83     2027.70     14.11 o 
   8   3   1      176.28      110.39      2.55 o 
   9   3   1      875.45      962.23      8.59 o 
  10   3   1     2875.44     2968.78     20.09 o 
  11   3   1       59.13       40.32      2.03 o 
  12   3   1     1912.32     1883.32     14.86 o 
  13   3   1      170.91      163.33      3.80 o 
  14   3   1     2753.52     2687.94     19.90 o 
  15   3   1     1333.60     1303.00     12.27 o 
  16   3   1     3345.89     3444.20     25.90 o 
  17   3   1     1063.63     1035.09     11.80 o 
  18   3   1      534.31      527.36     10.17 o 
  19   3   1      222.05      214.34      6.44 o 
  20   3   1     1866.83     1864.27     27.69 o 
  21   3   1      100.10       89.05      6.39 o 
  22   3   1       68.33       58.71      6.47 o 
  23   3   1       19.47       16.97      4.85 o 
  24   3   1      476.05      508.35     17.35 o 
  25   3   1       48.90       48.74     10.31 o 
  26   3   1       16.85       25.62      6.79 o 
  27   3   1        0.12        4.34      6.89 o 
   0   4   1        0.02       -0.89      0.95 o 
   1   4   1     6145.15     6492.22     39.21 o 
   2   4   1      860.49      897.32      7.66 o 
   3   4   1     1665.57     1595.11     11.96 o 
   4   4   1     1781.27     1948.30     13.88 o 
   5   4   1     4632.31     5025.98     30.23 o 
   6   4   1     1357.06     1443.46     11.03 o 
   7   4   1     4897.11     4859.31     31.16 o 
   8   4   1     2586.01     2788.06     22.40 o 
   9   4   1      111.22      132.37      3.08 o 
  10   4   1      246.52      235.38      4.85 o 
  11   4   1     3449.47     3465.56     23.56 o 
  12   4   1      154.00      169.63      4.04 o 
  13   4   1       46.62       49.44      2.66 o 
  14   4   1       58.42       60.33      2.82 o 
  15   4   1      646.46      649.97      8.22 o 
  16   4   1        7.51        7.83      1.84 o 
  17   4   1      155.69      173.13      5.22 o 
  18   4   1        2.58        2.68      2.59 o 
  19   4   1      368.75      407.55      9.24 o 
  20   4   1       45.40       53.32      4.98 o 
  21   4   1      360.19      402.81     11.47 o 
  22   4   1        1.69       -1.07      3.73 o 
  23   4   1      513.95      563.76     15.94 o 
  24   4   1        3.34       -0.14      4.71 o 
  25   4   1      481.46      554.91     22.12 o 
  26   4   1       43.85       26.61     10.82 o 
   1   5   1        1.16        0.31      0.82 o 
   2   5   1       59.66       27.08      1.76 o 
   3   5   1       58.23       55.79      2.30 o 
   4   5   1        4.30        4.09      0.99 o 
   5   5   1       23.23       36.57      1.82 o 
   6   5   1      521.44      434.69      5.16 o 
   7   5   1        2.63        3.52      1.05 o 
   8   5   1     2629.80     2609.86     18.44 o 
   9   5   1        3.58        3.31      1.22 o 
  10   5   1      916.79      929.42      9.67 o 
  11   5   1        1.61        2.44      1.41 o 
  12   5   1     1568.65     1512.85     13.29 o 
  13   5   1        4.10        4.30      1.55 o 
  14   5   1      495.43      525.58      7.38 o 
  15   5   1       50.12       49.71      2.88 o 
  16   5   1      296.12      291.80      5.83 o 
  17   5   1       21.46       20.05      2.58 o 
  18   5   1       66.30       58.65      4.01 o 
  19   5   1       39.23       33.92      3.83 o 
  20   5   1     1231.59     1376.98     21.91 o 
  21   5   1        8.90       15.22      4.77 o 
  22   5   1       35.62       36.51      7.36 o 
  23   5   1       19.79       19.46      5.24 o 
  24   5   1      974.41     1131.28     26.79 o 
  25   5   1        0.01       -0.86      6.69 o 
   0   6   1      344.97      380.76      7.35 o 
   1   6   1       26.20       28.69      1.64 o 
   2   6   1       45.87       42.69      2.12 o 
   3   6   1      518.89      523.76      6.58 o 
   4   6   1      897.17      957.50     10.65 o 
   5   6   1      258.65      271.72      6.09 o 
   6   6   1       22.81       20.74      2.12 o 
   7   6   1     3055.06     3058.81     22.34 o 
   8   6   1      211.27      213.17      4.81 o 
   9   6   1      240.24      233.81      4.72 o 
  10   6   1      153.38      133.86      3.94 o 
  11   6   1      932.49      915.56     10.34 o 
  12   6   1      351.43      368.08      6.44 o 
  13   6   1      761.17      796.28      9.95 o 
  14   6   1      466.45      431.81      7.30 o 
  15   6   1        2.54        4.99      1.98 o 
  16   6   1      170.46      171.24      6.60 o 
  17   6   1      158.92      154.13      6.07 o 
  18   6   1      114.25      117.63      7.37 o 
  19   6   1      116.55      128.16      8.36 o 
  20   6   1       57.62       55.20      8.01 o 
  21   6   1       32.61       35.45      8.05 o 
  22   6   1        0.37       -0.70      5.16 o 
  23   6   1      226.52      229.16     13.15 o 
  24   6   1        9.59        8.60      7.85 o 
   1   7   1       26.53       29.48      2.72 o 
   2   7   1      978.44      834.22     11.59 o 
   3   7   1       25.20       18.47      2.33 o 
   4   7   1      100.37      100.00      4.30 o 
   5   7   1       21.35       16.25      2.19 o 
   6   7   1     1129.12     1051.95     12.45 o 
   7   7   1       90.30       78.18      4.31 o 
   8   7   1      118.86      106.50      3.92 o 
   9   7   1      469.62      467.56      7.67 o 
  10   7   1      326.35      311.34      8.89 o 
  11   7   1       54.05       48.77      3.44 o 
  12   7   1     1060.72     1005.71     13.20 o 
  13   7   1      533.40      495.78      8.53 o 
  14   7   1       19.47       17.02      2.63 o 
  15   7   1        0.12        2.51      2.32 o 
  16   7   1      544.21      544.93     10.73 o 
  17   7   1      207.25      194.03      9.22 o 
  18   7   1        4.48        2.85      3.82 o 
  19   7   1       11.21        3.68      3.98 o 
  20   7   1       13.40       17.43      5.62 o 
  21   7   1       34.18       39.73      9.53 o 
  22   7   1       22.39       24.83     23.17 o 
  23   7   1        0.00        2.17      7.66 o 
   0   8   1     1380.69     1426.73     24.18 o 
   1   8   1     1134.35     1004.53     13.81 o 
   2   8   1       32.30       36.11      3.23 o 
   3   8   1     1960.38     1768.11     19.68 o 
   4   8   1       51.63       58.65      3.93 o 
   5   8   1        0.03        0.06      1.83 o 
   6   8   1       37.04       38.89      3.39 o 
   7   8   1       32.10       24.21      2.91 o 
   8   8   1      501.73      486.00      9.47 o 
   9   8   1        7.60        5.25      2.34 o 
  10   8   1       10.71        4.62      2.32 o 
  11   8   1       53.95       49.25      3.99 o 
  12   8   1      167.96      148.12      6.03 o 
  13   8   1        8.74       13.78      2.96 o 
  14   8   1       18.53       15.30      3.24 o 
  15   8   1        7.43        9.14      3.07 o 
  16   8   1        4.30        6.38      3.48 o 
  17   8   1        0.85       -0.52      3.87 o 
  18   8   1        0.16        6.42      5.29 o 
  19   8   1        0.17        6.01      5.95 o 
  20   8   1        1.53       -6.37      6.37 o 
  21   8   1        2.43        5.19      7.88 o 
  22   8   1       19.82        5.79     12.23 o 
   1   9   1      439.44      436.01      9.26 o 
   2   9   1      743.61      794.77     12.77 o 
   3   9   1      654.61      649.50     11.52 o 
   4   9   1      323.35      305.03      7.90 o 
   5   9   1       36.88       45.88      3.79 o 
   6   9   1      121.81      122.93      5.93 o 
   7   9   1       54.37       44.75      3.89 o 
   8   9   1       72.24       69.08      5.14 o 
   9   9   1       22.82       13.45      2.98 o 
  10   9   1       10.70       12.51      2.95 o 
  11   9   1       92.58       90.09      5.36 o 
  12   9   1      157.48      130.39      6.21 o 
  13   9   1       16.72       15.33      3.60 o 
  14   9   1        2.05        1.29      3.13 o 
  15   9   1        0.47        1.36      3.35 o 
  16   9   1        0.32       -3.78      3.78 o 
  17   9   1        6.41        5.68      5.05 o 
  18   9   1        9.51        8.58      6.93 o 
  19   9   1       66.92       77.37     12.74 o 
  20   9   1       53.16       41.43     10.63 o 
   0  10   1      175.18      147.69      9.17 o 
   1  10   1      163.49      150.73      6.56 o 
   2  10   1       69.32       69.35      5.57 o 
   3  10   1      215.44      196.84      7.15 o 
   4  10   1        2.52        2.48      2.69 o 
   5  10   1       64.91       53.64      4.46 o 
   6  10   1       88.97       81.21      5.28 o 
   7  10   1      677.86      663.20     14.12 o 
   8  10   1       22.04       15.66      4.54 o 
   9  10   1       28.42       21.42      3.92 o 
  10  10   1        0.07        6.89      3.26 o 
  11  10   1      804.75      868.35     14.99 o 
  12  10   1        4.25        7.72      3.67 o 
  13  10   1       99.10      101.57      6.82 o 
  14  10   1        0.06        3.51      3.59 o 
  15  10   1      409.87      447.07     14.53 o 
  16  10   1        4.40        6.39      5.00 o 
  17  10   1      104.74      102.71     16.17 o 
   1  11   1       69.16       69.08      5.25 o 
   2  11   1      590.49      595.19     12.63 o 
   3  11   1       16.42       17.96      3.65 o 
   4  11   1       44.46       35.05      4.22 o 
   5  11   1      133.97      138.21      6.92 o 
   6  11   1      607.06      593.22     12.63 o 
   7  11   1       22.02       19.48      4.07 o 
   8  11   1      310.43      330.92     13.39 o 
   9  11   1        3.19        6.66      3.57 o 
  10  11   1      416.94      430.10     11.04 o 
  11  11   1        0.13       -0.69      3.61 o 
  12  11   1      323.06      363.50     11.46 o 
  13  11   1       29.35       32.30      5.19 o 
  14  11   1       38.85       34.86      5.94 o 
   0  12   1        0.11        3.28      4.83 o 
   1  12   1      418.57      444.14     11.54 o 
   2  12   1       16.29       15.80      4.01 o 
   3  12   1      539.77      564.11     12.93 o 
   4  12   1        8.32        7.24      3.74 o 
   5  12   1       22.05       13.96      3.99 o 
   6  12   1       41.89       40.46      5.08 o 
   7  12   1      186.99      187.73     12.10 o 
   8  12   1       17.30       18.00      4.24 o 
   9  12   1       12.21       12.02      4.20 o 
  10  12   1       21.33       19.52      4.91 o 
   0   0   2    29082.65    18149.28    339.62 o 
   1   0   2     3589.76     4033.54     35.37 o 
   2   0   2     9411.92    10613.28     83.35 o 
   3   0   2     4650.64     5243.29     51.77 o 
   4   0   2     8086.52     8576.24     74.14 o 
   5   0   2      734.99      834.79     13.65 o 
   6   0   2     9183.90     9940.21     78.37 o 
   7   0   2     1960.01     2311.31     21.05 o 
   8   0   2     2941.88     3208.79     28.38 o 
   9   0   2      786.22      936.68     11.05 o 
  10   0   2     1228.42     1296.23     14.32 o 
  11   0   2      108.46      192.38      5.13 o 
  12   0   2     3996.50     3995.98     36.39 o 
  13   0   2      501.97      533.44      9.89 o 
  14   0   2     2052.11     2037.53     22.06 o 
  15   0   2     2731.09     2655.66     27.48 o 
  16   0   2      576.12      548.38     11.64 o 
  17   0   2      301.20      290.70      8.69 o 
  18   0   2     1801.49     1796.21     25.14 o 
  19   0   2      695.71      700.73     22.32 o 
  20   0   2       98.52      103.35      7.53 o 
  21   0   2      111.52       97.83     11.23 o 
  22   0   2      265.30      251.36     13.49 o 
  23   0   2        3.04       10.53      5.55 o 
  24   0   2      159.28      151.50     16.89 o 
  25   0   2      162.30      181.12     16.39 o 
  26   0   2       69.45       87.86     13.20 o 
  27   0   2       46.38       31.54     12.87 o 
   1   1   2    22409.56    25778.64    138.69 o 
   2   1   2    12946.71    14459.60     78.60 o 
   3   1   2    14970.91    16477.88     89.52 o 
   4   1   2     1360.54     1486.47      9.72 o 
   5   1   2     6859.62     6922.46     42.71 o 
   6   1   2     2706.19     2648.02     16.48 o 
   7   1   2     1858.61     2068.33     13.65 o 
   8   1   2      424.08      489.80      4.92 o 
   9   1   2     2361.10     2356.85     15.86 o 
  10   1   2     2094.76     2182.66     15.23 o 
  11   1   2        0.79        0.90      0.83 o 
  12   1   2      365.12      315.03      4.53 o 
  13   1   2     3288.99     3241.54     22.10 o 
  14   1   2      182.05      194.81      3.96 o 
  15   1   2     1098.47     1145.95     10.82 o 
  16   1   2     3125.06     3015.23     24.67 o 
  17   1   2     1366.55     1381.23     14.67 o 
  18   1   2        1.58        3.48      2.11 o 
  19   1   2      792.12      817.16     12.84 o 
  20   1   2      537.06      515.59     10.25 o 
  21   1   2      148.46      127.12      7.22 o 
  22   1   2        4.14        2.56      3.33 o 
  23   1   2      109.28      120.00      7.42 o 
  24   1   2        3.96        2.47      4.08 o 
  25   1   2       95.84       77.79      8.61 o 
  26   1   2       20.24       14.06      6.13 o 
  27   1   2       62.90       67.07     12.46 o 
   0   2   2      268.77      336.30      6.09 o 
   1   2   2       55.84       56.12      1.25 o 
   2   2   2      709.69      721.87      5.72 o 
   3   2   2     4594.25     4702.14     27.14 o 
   4   2   2      808.81      749.50      6.01 o 
   5   2   2     1816.31     1940.20     13.37 o 
   6   2   2     4151.23     4309.60     25.78 o 
   7   2   2     1661.30     1715.53     13.70 o 
   8   2   2     3270.91     3288.40     20.87 o 
   9   2   2     2240.33     2529.30     17.08 o 
  10   2   2     2643.51     2632.41     18.64 o 
  11   2   2      347.14      366.98      4.91 o 
  12   2   2     1113.65     1125.45     10.05 o 
  13   2   2       73.96       88.74      3.22 o 
  14   2   2      737.50      758.98      9.28 o 
  15   2   2      613.02      609.97      8.06 o 
  16   2   2      111.32      125.47      4.33 o 
  17   2   2        0.60        1.63      1.96 o 
  18   2   2      268.59      295.13      6.99 o 
  19   2   2      102.24       83.37      4.48 o 
  20   2   2       12.28       14.53      3.04 o 
  21   2   2        5.21        0.58      3.34 o 
  22   2   2      269.10      280.58     10.07 o 
  23   2   2        0.15        3.99      3.80 o 
  24   2   2       18.05       20.98      5.32 o 
  25   2   2       39.69       39.60      7.05 o 
  26   2   2      171.49      177.40     14.00 o 
  27   2   2       35.61       39.04      9.25 o 
   1   3   2       31.91       35.99      1.18 o 
   2   3   2      509.68      529.38      4.77 o 
   3   3   2       68.79       69.99      1.64 o 
   4   3   2       23.59       38.03      1.37 o 
   5   3   2       23.72       19.46      1.09 o 
   6   3   2       33.65       39.49      1.82 o 
   7   3   2      270.01      274.09      3.82 o 
   8   3   2      579.46      551.87      5.85 o 
   9   3   2        1.75        1.44      0.91 o 
  10   3   2        4.25        0.41      0.90 o 
  11   3   2        1.51        3.23      1.14 o 
  12   3   2      300.10      315.04      4.87 o 
  13   3   2      246.02      237.63      4.74 o 
  14   3   2      175.23      159.93      3.92 o 
  15   3   2       63.79       57.09      3.00 o 
  16   3   2       15.73       12.59      2.27 o 
  17   3   2        2.69        4.64      2.17 o 
  18   3   2      434.67      471.42      9.03 o 
  19   3   2        2.31        3.14      2.35 o 
  20   3   2       14.10       11.22      2.85 o 
  21   3   2      189.79      192.94      8.47 o 
  22   3   2        6.48        4.56      3.76 o 
  23   3   2      210.29      207.65     11.61 o 
  24   3   2       42.27       25.24      7.80 o 
  25   3   2        0.31        1.39      4.84 o 
  26   3   2        4.01       -2.61      6.39 o 
  27   3   2      140.03      183.46     25.10 o 
   0   4   2      169.21      197.26      4.72 o 
   1   4   2     1433.79     1609.47     11.92 o 
   2   4   2     2350.88     2581.55     17.62 o 
   3   4   2     1591.03     1878.48     13.76 o 
   4   4   2       68.03       71.58      1.90 o 
   5   4   2     1664.90     1944.87     13.70 o 
   6   4   2     1210.37     1261.88     10.10 o 
   7   4   2     1679.12     1930.25     14.86 o 
   8   4   2       32.00       37.14      2.02 o 
   9   4   2        1.67        6.82      1.25 o 
  10   4   2      417.73      417.29      5.58 o 
  11   4   2        3.17        1.55      1.24 o 
  12   4   2      185.72      198.26      4.28 o 
  13   4   2      196.95      233.17      4.71 o 
  14   4   2      254.00      242.35      5.00 o 
  15   4   2      501.07      488.53      7.90 o 
  16   4   2       18.91       14.13      2.28 o 
  17   4   2       85.79       84.01      4.37 o 
  18   4   2       49.14       46.44      3.90 o 
  19   4   2        0.10        2.57      2.61 o 
  20   4   2      273.36      293.44      8.28 o 
  21   4   2      347.70      377.89     16.81 o 
  22   4   2      184.08      191.49      9.76 o 
  23   4   2       18.83       18.14      5.08 o 
  24   4   2       16.78       14.03      5.32 o 
  25   4   2        6.37       11.65      6.53 o 
  26   4   2      112.21      104.56     10.41 o 
   1   5   2     1911.26     2118.53     16.57 o 
   2   5   2      720.42      795.57      7.54 o 
   3   5   2      680.93      731.57      7.29 o 
   4   5   2     1277.22     1400.86     11.62 o 
   5   5   2       94.83       85.49      2.50 o 
   6   5   2       21.43       15.08      1.30 o 
   7   5   2        0.16        0.37      1.01 o 
   8   5   2       25.51       23.06      2.05 o 
   9   5   2      123.32      142.35      3.62 o 
  10   5   2       33.18       38.67      2.30 o 
  11   5   2      130.70      132.34      3.54 o 
  12   5   2       72.28       67.51      2.90 o 
  13   5   2        0.26        0.20      1.40 o 
  14   5   2        0.71        2.74      1.60 o 
  15   5   2      277.78      279.48      6.70 o 
  16   5   2       63.27       59.73      3.97 o 
  17   5   2        8.57        5.53      2.32 o 
  18   5   2        0.04       -1.12      2.30 o 
  19   5   2      103.59       99.67      5.14 o 
  20   5   2       13.88        8.90      3.46 o 
  21   5   2        7.03        3.51      3.73 o 
  22   5   2        0.48       -2.61      4.57 o 
  23   5   2        0.02        2.96      5.37 o 
  24   5   2        3.31        6.34      6.14 o 
  25   5   2        2.40        8.02      6.50 o 
   0   6   2      860.16      910.32     13.30 o 
   1   6   2       90.94      106.61      3.33 o 
   2   6   2       27.07       32.07      1.92 o 
   3   6   2      129.92      140.45      4.05 o 
   4   6   2     2326.01     2366.61     17.77 o 
   5   6   2     2054.08     2053.40     16.17 o 
   6   6   2     1216.68     1236.43     11.46 o 
   7   6   2      280.77      282.16      4.94 o 
   8   6   2     2758.20     2811.31     22.39 o 
   9   6   2      418.73      411.59      6.35 o 
  10   6   2     2638.34     2524.59     20.17 o 
  11   6   2       85.39       75.73      3.32 o 
  12   6   2      635.11      652.89      8.72 o 
  13   6   2      478.52      506.65      7.76 o 
  14   6   2     1282.46     1239.29     13.99 o 
  15   6   2      292.78      285.96      6.97 o 
  16   6   2       34.54       36.22      3.46 o 
  17   6   2       73.68       68.90      5.90 o 
  18   6   2      260.96      251.64      8.36 o 
  19   6   2      248.32      265.18      9.41 o 
  20   6   2        0.00       -1.31      3.56 o 
  21   6   2      113.52      141.21     10.33 o 
  22   6   2      158.55      174.34     13.44 o 
  23   6   2        1.00       -2.37      6.51 o 
  24   6   2        8.49        1.68      6.78 o 
   1   7   2     1132.84     1155.81     14.15 o 
   2   7   2     1536.74     1482.60     17.64 o 
   3   7   2      960.92     1010.00     11.87 o 
   4   7   2        3.93        2.68      1.65 o 
   5   7   2     1650.98     1588.08     16.18 o 
   6   7   2     1310.45     1286.01     14.27 o 
   7   7   2       68.15       73.03      3.70 o 
   8   7   2       11.35        9.29      2.05 o 
   9   7   2     1387.68     1336.78     15.09 o 
  10   7   2      120.11      128.73      4.78 o 
  11   7   2      337.49      318.68      7.02 o 
  12   7   2        7.21        5.86      2.27 o 
  13   7   2      667.74      680.29     11.44 o 
  14   7   2       43.62       57.75      6.31 o 
  15   7   2      239.45      223.47      7.68 o 
  16   7   2       22.18       22.18      3.44 o 
  17   7   2      997.92     1076.59     17.37 o 
  18   7   2      183.00      190.68      7.91 o 
  19   7   2      111.32      121.20      7.48 o 
  20   7   2        1.50       -0.34      4.62 o 
  21   7   2      850.50      964.01     33.66 o 
  22   7   2        9.91       16.76      7.89 o 
  23   7   2      208.39      274.05     20.92 o 
   0   8   2      352.89      378.27     12.27 o 
   1   8   2      144.73      128.09      5.09 o 
   2   8   2        2.33        0.97      1.97 o 
   3   8   2      468.82      456.61     10.44 o 
   4   8   2      664.84      665.50     11.01 o 
   5   8   2       27.18       17.28      2.62 o 
   6   8   2       77.74       77.04      4.37 o 
   7   8   2     1064.37     1092.35     14.89 o 
   8   8   2      800.80      773.69     15.26 o 
   9   8   2        2.85        2.01      2.12 o 
  10   8   2      203.53      202.04      6.62 o 
  11   8   2        1.88        3.14      2.28 o 
  12   8   2      231.93      229.63      9.66 o 
  13   8   2       29.06       32.53      3.97 o 
  14   8   2       23.39       25.72      3.79 o 
  15   8   2       29.66       18.25      5.85 o 
  16   8   2       86.87       69.21      8.16 o 
  17   8   2        0.18       -3.40      3.70 o 
  18   8   2       72.78       85.17      7.74 o 
  19   8   2      130.95      148.58     13.93 o 
  20   8   2       22.26       18.24      7.18 o 
  21   8   2       21.37       21.24     12.87 o 
   1   9   2      106.23       81.91      4.94 o 
   2   9   2       15.00       18.54      2.93 o 
   3   9   2      179.39      173.38      6.33 o 
   4   9   2        4.43        4.81      2.35 o 
   5   9   2      356.39      355.08      8.55 o 
   6   9   2      182.44      186.95      6.63 o 
   7   9   2      188.86      169.87      6.51 o 
   8   9   2       17.82       14.82      2.98 o 
   9   9   2      727.15      770.27     13.07 o 
  10   9   2       54.14       47.55      4.22 o 
  11   9   2       60.17       47.46      4.99 o 
  12   9   2       38.53       34.95      4.25 o 
  13   9   2      534.13      564.39     12.46 o 
  14   9   2        5.26       11.93      3.60 o 
  15   9   2        0.22        2.64      3.53 o 
  16   9   2       27.10       21.14      6.09 o 
  17   9   2      253.62      240.83     13.21 o 
  18   9   2        0.24       -2.85      5.02 o 
  19   9   2       17.05       17.57      7.28 o 
  20   9   2        0.07        5.47      8.19 o 
   0  10   2      931.40      937.83     21.31 o 
   1  10   2      294.59      294.55      9.22 o 
   2  10   2       27.58       27.94      3.82 o 
   3  10   2      318.76      318.99      8.78 o 
   4  10   2      334.06      330.47      8.82 o 
   5  10   2       57.33       50.82      4.41 o 
   6  10   2       14.88        8.86      3.01 o 
   7  10   2        0.91        0.46      2.67 o 
   8  10   2       51.84       41.74      4.26 o 
   9  10   2      159.56      153.47      6.87 o 
  10  10   2        1.23       -0.05      3.19 o 
  11  10   2        7.10        7.37      3.52 o 
  12  10   2      175.95      165.72      7.97 o 
  13  10   2        5.63        7.98      3.85 o 
  14  10   2      159.84      180.59      9.27 o 
  15  10   2       20.84       18.76      4.88 o 
  16  10   2      231.09      260.93     12.06 o 
  17  10   2        2.33        5.50      5.78 o 
   1  11   2      111.95      107.65      6.27 o 
   2  11   2       13.62       10.23      3.35 o 
   3  11   2       14.13       13.29      3.47 o 
   4  11   2        9.64       13.47      3.49 o 
   5  11   2       57.62       62.21      5.38 o 
   6  11   2       14.20       10.44      4.15 o 
   7  11   2       13.17       14.08      3.71 o 
   8  11   2        0.06        1.38      3.40 o 
   9  11   2       47.44       38.38      5.03 o 
  10  11   2        5.34        2.95      3.85 o 
  11  11   2       80.99       86.44      6.96 o 
  12  11   2       64.76       61.61      6.13 o 
  13  11   2      138.12      160.29     11.04 o 
  14  11   2       10.08        5.79      4.77 o 
   0  12   2       18.20        9.24      5.33 o 
   1  12   2        1.15        1.56      3.67 o 
   2  12   2        0.89        5.31      3.52 o 
   3  12   2        0.26        3.35      3.39 o 
   4  12   2       21.22       21.62      4.29 o 
   5  12   2        6.68        4.91      3.73 o 
   6  12   2        7.21        4.10      3.74 o 
   7  12   2        2.84       -3.44      3.46 o 
   8  12   2       22.69       20.07      5.70 o 
   9  12   2        2.14        1.58      4.68 o 
  10  12   2        0.02       -1.24      5.05 o 
   1   1   3    10517.69    11224.97     64.25 o 
   2   1   3      110.66      126.45      2.15 o 
   3   1   3    24459.00    28442.93    160.04 o 
   4   1   3     1755.90     1849.08     12.58 o 
   5   1   3       10.75       10.08      0.95 o 
   6   1   3       94.17       70.34      1.52 o 
   7   1   3     2009.20     2177.95     14.27 o 
   8   1   3      351.87      421.87      4.36 o 
   9   1   3       13.23       11.98      1.02 o 
  10   1   3      759.00      698.84      6.81 o 
  11   1   3      196.57      215.78      4.61 o 
  12   1   3       54.55       45.78      1.90 o 
  13   1   3       76.32       77.29      2.94 o 
  14   1   3      878.98      900.04      9.51 o 
  15   1   3      157.17      165.81      5.94 o 
  16   1   3      209.38      205.94      5.64 o 
  17   1   3        7.41        4.71      2.18 o 
  18   1   3       16.26       18.46      2.85 o 
  19   1   3      225.77      237.07      7.14 o 
  20   1   3       12.54        8.07      2.70 o 
  21   1   3       57.46       41.91      4.42 o 
  22   1   3       64.74       57.89      5.57 o 
  23   1   3       10.54        3.96      4.11 o 
  24   1   3       58.91       58.10      7.90 o 
  25   1   3       72.86       96.47     10.51 o 
  26   1   3        1.08        1.90      5.02 o 
  27   1   3        9.11        7.90      6.30 o 
   0   2   3    30201.20    34500.97    261.82 o 
   1   2   3     3057.61     3376.12     20.18 o 
   2   2   3     4446.50     4697.35     27.30 o 
   3   2   3        3.26       13.06      1.01 o 
   4   2   3     4175.70     4140.26     24.62 o 
   5   2   3      742.92      732.59      6.20 o 
   6   2   3      835.74      866.48      7.37 o 
   7   2   3       27.99       57.66      1.72 o 
   8   2   3     1669.21     2007.93     14.01 o 
   9   2   3     3879.62     4158.58     27.07 o 
  10   2   3      336.47      316.51      5.82 o 
  11   2   3      121.11       93.29      2.69 o 
  12   2   3       63.23       81.16      2.54 o 
  13   2   3       13.46       30.35      1.95 o 
  14   2   3      475.44      421.57      6.53 o 
  15   2   3     2538.87     2453.63     22.59 o 
  16   2   3       61.83       63.79      3.71 o 
  17   2   3      849.10      802.22     11.52 o 
  18   2   3     1062.85      990.11     15.31 o 
  19   2   3     2012.10     2035.28     24.44 o 
  20   2   3       30.84       28.98      3.82 o 
  21   2   3      198.96      190.81      7.14 o 
  22   2   3      143.88      130.83      7.89 o 
  23   2   3       92.90       83.58      7.62 o 
  24   2   3       26.15       20.52      6.28 o 
  25   2   3       43.95       28.40      6.13 o 
  26   2   3       74.69       89.13      8.71 o 
  27   2   3        4.02        4.29      5.99 o 
   1   3   3     2398.64     2604.03     16.50 o 
   2   3   3      992.34     1021.96      8.58 o 
   3   3   3        0.36        0.21      0.67 o 
   4   3   3      319.27      316.28      3.81 o 
   5   3   3     3660.16     3795.80     23.42 o 
   6   3   3     4195.33     4312.14     26.42 o 
   7   3   3      151.10      197.20      3.23 o 
   8   3   3      172.31      165.42      3.07 o 
   9   3   3     1026.50      991.75      8.85 o 
  10   3   3     3508.72     3585.33     24.62 o 
  11   3   3       68.62       87.79      2.76 o 
  12   3   3      653.76      641.42      7.52 o 
  13   3   3     1740.21     1686.96     13.89 o 
  14   3   3     1402.64     1406.16     14.19 o 
  15   3   3      289.69      254.29      6.08 o 
  16   3   3     1307.00     1341.47     16.49 o 
  17   3   3     1111.24     1051.60     16.32 o 
  18   3   3      178.22      175.46      6.44 o 
  19   3   3      187.44      161.61      6.30 o 
  20   3   3      728.31      760.83     13.19 o 
  21   3   3       12.06       14.12      3.49 o 
  22   3   3       54.72       59.09      6.55 o 
  23   3   3       61.86       68.80      6.66 o 
  24   3   3      609.00      642.58     17.62 o 
  25   3   3       21.27       21.60      5.83 o 
  26   3   3       92.51       94.30      8.89 o 
   0   4   3      136.55      149.34      3.49 o 
   1   4   3     1035.34      990.13      7.98 o 
   2   4   3       59.75       74.39      2.59 o 
   3   4   3      907.76      786.63      6.94 o 
   4   4   3     1426.18     1511.55     11.29 o 
   5   4   3     2488.39     2565.31     17.29 o 
   6   4   3        0.72        1.69      0.95 o 
   7   4   3     2259.66     2234.18     15.88 o 
   8   4   3      511.76      552.85      7.69 o 
   9   4   3      628.15      677.30      7.26 o 
  10   4   3      680.89      624.45      7.07 o 
  11   4   3     2988.44     2995.16     21.08 o 
  12   4   3      155.30      145.15      3.63 o 
  13   4   3      131.98      120.86      4.71 o 
  14   4   3     1079.32     1018.21     12.61 o 
  15   4   3     2936.73     2995.20     26.46 o 
  16   4   3        3.13        3.09      2.21 o 
  17   4   3      314.54      314.90     11.44 o 
  18   4   3      294.26      295.35      7.87 o 
  19   4   3     1285.56     1344.31     19.36 o 
  20   4   3      283.85      279.86      8.90 o 
  21   4   3      201.64      234.73      8.18 o 
  22   4   3       23.26       24.27      4.81 o 
  23   4   3      226.40      237.99     10.19 o 
  24   4   3       55.85       34.11      6.45 o 
  25   4   3      246.30      286.41     12.88 o 
  26   4   3       57.63       48.75      8.57 o 
   1   5   3       29.33       25.34      1.44 o 
   2   5   3     3353.83     3420.27     23.26 o 
   3   5   3      211.51      177.75      5.67 o 
   4   5   3     1366.98     1311.67     10.46 o 
   5   5   3     1496.93     1460.19     14.76 o 
   6   5   3     3855.74     3958.23     25.51 o 
   7   5   3      958.08      887.45      8.54 o 
   8   5   3      301.87      285.49      4.62 o 
   9   5   3     1762.26     1751.92     14.10 o 
  10   5   3      294.11      302.38      5.04 o 
  11   5   3      500.30      504.77      7.91 o 
  12   5   3        6.24        6.15      1.64 o 
  13   5   3      108.62      125.73      4.16 o 
  14   5   3       54.42       54.26      4.12 o 
  15   5   3      396.84      421.32      8.05 o 
  16   5   3       83.96       95.06      4.89 o 
  17   5   3       43.15       52.11      4.03 o 
  18   5   3      146.60      162.12      6.98 o 
  19   5   3        4.39        8.37      3.22 o 
  20   5   3      238.28      255.95      8.78 o 
  21   5   3       71.52       70.09      6.32 o 
  22   5   3       92.43      109.86      8.60 o 
  23   5   3      285.69      314.44     23.42 o 
  24   5   3      137.48      153.78     11.51 o 
  25   5   3        1.12        8.27      6.57 o 
   0   6   3       55.64       70.97      3.82 o 
   1   6   3      521.55      492.18      6.69 o 
   2   6   3       63.95       67.77      2.73 o 
   3   6   3      651.77      621.32      7.79 o 
   4   6   3     1511.30     1578.62     14.37 o 
   5   6   3        2.84        7.80      1.51 o 
   6   6   3        0.01       -0.05      1.25 o 
   7   6   3     1331.77     1316.89     12.33 o 
   8   6   3     1872.78     1845.00     15.75 o 
   9   6   3      436.71      476.33      7.28 o 
  10   6   3       31.94       34.38      2.49 o 
  11   6   3     1197.74     1184.38     12.27 o 
  12   6   3        0.12        0.09      1.78 o 
  13   6   3      193.99      209.34      5.50 o 
  14   6   3       95.19       80.60      4.18 o 
  15   6   3      410.61      374.84      7.96 o 
  16   6   3        6.38        4.92      2.63 o 
  17   6   3        2.94        1.32      2.45 o 
  18   6   3      105.76       92.07      6.12 o 
  19   6   3       89.59      101.74      6.31 o 
  20   6   3       90.06       86.49      6.17 o 
  21   6   3        2.92        2.32      4.06 o 
  22   6   3        5.98        8.85      6.93 o 
  23   6   3       42.10       46.17      9.97 o 
  24   6   3        0.46       -0.05      7.04 o 
   1   7   3      154.32      137.20      4.41 o 
   2   7   3     3836.27     3716.21     29.94 o 
   3   7   3      265.53      280.99      6.01 o 
   4   7   3      276.76      250.32      5.72 o 
   5   7   3      384.38      360.87      6.91 o 
   6   7   3     1072.67     1113.22     13.09 o 
   7   7   3      114.44      124.32      4.50 o 
   8   7   3      478.64      473.71      8.67 o 
   9   7   3        1.47        2.69      1.88 o 
  10   7   3        0.20        2.31      1.94 o 
  11   7   3      198.01      172.58      5.46 o 
  12   7   3       79.81       78.39      7.56 o 
  13   7   3      294.16      275.64      9.28 o 
  14   7   3      162.01      150.35      6.50 o 
  15   7   3      267.36      280.75      8.45 o 
  16   7   3        0.23        4.12      3.30 o 
  17   7   3      262.57      247.40      9.32 o 
  18   7   3       41.78       34.43      4.92 o 
  19   7   3       15.88       14.87      4.55 o 
  20   7   3        8.34        9.63      4.56 o 
  21   7   3       55.28       60.66      8.31 o 
  22   7   3        6.63        5.15      9.10 o 
  23   7   3        0.27        6.65      9.05 o 
   0   8   3      416.27      442.94     12.39 o 
   1   8   3       34.49       35.51      3.32 o 
   2   8   3      269.02      242.37      6.55 o 
   3   8   3      125.75       92.23      4.59 o 
   4   8   3        8.92        3.74      2.05 o 
   5   8   3      383.52      387.86     10.87 o 
   6   8   3      647.36      576.19     10.34 o 
   7   8   3      136.76       98.21      4.95 o 
   8   8   3      223.35      193.25      6.37 o 
   9   8   3       82.83       75.84      4.58 o 
  10   8   3       83.54       74.13      4.60 o 
  11   8   3       88.50       61.42      4.69 o 
  12   8   3       36.85       52.55      4.59 o 
  13   8   3        2.43        1.25      2.76 o 
  14   8   3        7.11        6.21      3.34 o 
  15   8   3       49.03       51.15      5.77 o 
  16   8   3      118.06      117.35      8.04 o 
  17   8   3       37.53       31.15      5.55 o 
  18   8   3       49.20       60.22      6.66 o 
  19   8   3       13.48        7.44      4.79 o 
  20   8   3        0.18        0.00      7.28 o 
  21   8   3       14.13       10.34      7.73 o 
   1   9   3        4.51        4.91      2.24 o 
   2   9   3       28.55       20.68      3.19 o 
   3   9   3       17.00       16.39      3.74 o 
   4   9   3      221.57      223.15      7.08 o 
   5   9   3      163.19      172.41      7.94 o 
   6   9   3      367.32      378.03      8.88 o 
   7   9   3        6.58        6.04      2.65 o 
   8   9   3       60.46       45.51      4.04 o 
   9   9   3      154.01      153.08      7.83 o 
  10   9   3      193.74      199.55      8.15 o 
  11   9   3      158.48      156.11      7.38 o 
  12   9   3       25.00       22.66      3.91 o 
  13   9   3        8.65        3.53      3.50 o 
  14   9   3        7.54        1.69      3.52 o 
  15   9   3        8.67       10.00      4.47 o 
  16   9   3      135.17      137.00     13.40 o 
  17   9   3       20.06       12.41      5.17 o 
  18   9   3       66.09       69.15      7.59 o 
  19   9   3      146.34      164.88     11.63 o 
   0  10   3      416.21      433.06     17.19 o 
   1  10   3      640.08      655.32     12.36 o 
   2  10   3        4.42        5.71      2.77 o 
   3  10   3      965.51      999.15     15.65 o 
   4  10   3      719.21      748.90     13.37 o 
   5  10   3      110.44      101.19      5.79 o 
   6  10   3       11.63       12.68      3.15 o 
   7  10   3      471.99      493.18     10.94 o 
   8  10   3      431.75      443.55     10.38 o 
   9  10   3       12.84       10.83      3.63 o 
  10  10   3       10.31        6.44      3.42 o 
  11  10   3       49.45       51.24      5.26 o 
  12  10   3       21.14       25.53      4.43 o 
  13  10   3       40.62       42.47      5.55 o 
  14  10   3      125.17      121.48      8.14 o 
  15  10   3       16.91       20.31      5.51 o 
  16  10   3       55.21       67.79      7.66 o 
  17  10   3        0.27        2.65      5.03 o 
   1  11   3        0.06        1.64      2.85 o 
   2  11   3      364.94      347.37      9.89 o 
   3  11   3        0.11       -2.20      3.47 o 
   4  11   3      228.82      222.95      8.33 o 
   5  11   3      118.70      105.59      6.32 o 
   6  11   3      292.27      273.12      9.09 o 
   7  11   3       79.43       87.21      6.07 o 
   8  11   3      345.32      364.92     12.42 o 
   9  11   3      121.60      121.96      7.51 o 
  10  11   3       70.05       66.20      6.11 o 
  11  11   3       13.60       11.10      4.21 o 
  12  11   3      323.98      348.62     11.61 o 
  13  11   3       10.34        8.63      4.81 o 
  14  11   3        5.83       12.90      5.92 o 
   0  12   3       41.97       38.13      7.00 o 
   1  12   3      196.50      204.22      8.55 o 
   2  12   3       62.24       66.29      5.80 o 
   3  12   3      684.36      762.82     15.22 o 
   4  12   3       80.71       95.89      7.85 o 
   5  12   3       13.19        4.46      3.66 o 
   6  12   3       80.24       78.94      7.49 o 
   7  12   3      353.97      364.68     12.64 o 
   8  12   3       33.49       31.26      5.28 o 
   9  12   3        3.88        5.66      4.32 o 
   0   0   4       99.11       59.41      2.71 o 
   1   0   4      814.54      852.96      9.90 o 
   2   0   4     4296.15     4544.11     37.37 o 
   3   0   4    21324.01    23995.93    183.85 o 
   4   0   4    10169.46    10329.91     81.46 o 
   5   0   4    12984.21    14912.50    127.96 o 
   6   0   4     3303.33     3545.90     37.18 o 
   7   0   4     1737.77     1505.46     20.53 o 
   8   0   4     9145.83     9622.11    108.47 o 
   9   0   4     2306.75     2767.73     32.49 o 
  10   0   4     1483.75     1553.96     19.06 o 
  11   0   4     1697.00     1576.21     22.46 o 
  12   0   4       64.27       71.32      4.21 o 
  13   0   4       13.67       16.50      2.61 o 
  14   0   4     5535.44     5300.26    105.65 o 
  15   0   4     4431.07     4203.72     51.51 o 
  16   0   4       19.68       26.77      4.22 o 
  17   0   4      307.98      293.23     10.46 o 
  18   0   4     4745.07     4690.23     58.35 o 
  19   0   4     2722.36     2599.64     38.77 o 
  20   0   4       57.84       47.29      6.17 o 
  21   0   4      283.61      290.60     12.19 o 
  22   0   4      687.95      657.38     18.12 o 
  23   0   4      411.84      394.81     17.59 o 
  24   0   4        0.46       -0.56      5.55 o 
  25   0   4      125.00      129.76     12.50 o 
  26   0   4       97.19       94.68     11.51 o 
  27   0   4       53.81       46.89     11.27 o 
   1   1   4     5549.90     5768.43     33.00 o 
   2   1   4    14368.24    15579.79     88.88 o 
   3   1   4        6.32        4.28      0.62 o 
   4   1   4      132.47      152.52      2.80 o 
   5   1   4    12266.35    13231.35     87.78 o 
   6   1   4      265.62      187.75      2.74 o 
   7   1   4       87.29      100.99      2.38 o 
   8   1   4       99.50      142.32      3.03 o 
   9   1   4     2633.92     2656.12     20.65 o 
  10   1   4       73.14       60.16      2.34 o 
  11   1   4      229.06      276.06      4.12 o 
  12   1   4      145.20      141.25      3.38 o 
  13   1   4      477.91      484.70      8.62 o 
  14   1   4      199.71      176.76      5.04 o 
  15   1   4      186.16      189.51      8.58 o 
  16   1   4      637.94      642.43     13.71 o 
  17   1   4      145.35      157.63      5.89 o 
  18   1   4        9.26       12.83      3.14 o 
  19   1   4       35.02       31.25      3.45 o 
  20   1   4      221.99      227.48      7.54 o 
  21   1   4        2.44        7.31      2.93 o 
  22   1   4       13.57       18.71      3.63 o 
  23   1   4      188.41      198.85      9.45 o 
  24   1   4      233.29      236.40     12.72 o 
  25   1   4       51.61       64.34      7.77 o 
  26   1   4        0.07       -1.99      4.67 o 
  27   1   4      297.72      344.60     14.84 o 
   0   2   4       55.09       35.96      1.86 o 
   1   2   4      740.96      792.34      6.52 o 
   2   2   4      179.48      182.57      2.96 o 
   3   2   4        2.46        0.04      0.54 o 
   4   2   4      811.91      794.30      6.62 o 
   5   2   4        3.47        2.73      0.67 o 
   6   2   4      607.39      659.58      6.18 o 
   7   2   4     1547.00     1442.43     10.69 o 
   8   2   4      513.22      472.76      5.41 o 
   9   2   4       32.36       28.60      1.52 o 
  10   2   4       15.75       13.45      1.18 o 
  11   2   4      549.06      543.18      6.01 o 
  12   2   4       47.50       44.49      2.41 o 
  13   2   4       53.18       66.85      3.36 o 
  14   2   4     1301.67     1294.18     14.45 o 
  15   2   4        3.54        2.63      1.86 o 
  16   2   4      158.91      154.26      5.24 o 
  17   2   4        6.14        9.82      2.60 o 
  18   2   4      794.97      807.00     13.05 o 
  19   2   4       10.53        4.30      2.53 o 
  20   2   4       83.55       86.28      5.33 o 
  21   2   4       21.68       16.74      3.48 o 
  22   2   4       36.91       25.62      3.91 o 
  23   2   4       58.84       52.91      5.77 o 
  24   2   4       15.06       19.99      4.99 o 
  25   2   4       25.33       16.02      5.29 o 
  26   2   4        1.32        0.07      5.16 o 
  27   2   4       73.41       77.26     19.11 o 
   1   3   4     2679.82     2936.03     18.65 o 
   2   3   4       63.13       83.52      2.03 o 
   3   3   4      295.49      311.12      3.92 o 
   4   3   4       49.54       52.22      1.74 o 
   5   3   4     3177.33     3497.10     22.08 o 
   6   3   4     2419.62     2619.93     17.48 o 
   7   3   4      851.15      876.07      7.83 o 
   8   3   4       95.74       81.33      2.32 o 
   9   3   4      318.54      366.13      4.77 o 
  10   3   4      280.27      280.14      4.21 o 
  11   3   4      276.12      294.54      4.57 o 
  12   3   4        0.06       -0.89      1.35 o 
  13   3   4        0.05        1.10      1.48 o 
  14   3   4        4.44        3.62      1.90 o 
  15   3   4        0.60       -0.77      1.83 o 
  16   3   4       15.19       15.29      2.57 o 
  17   3   4      142.51      160.57      6.10 o 
  18   3   4      180.90      181.08      6.60 o 
  19   3   4       27.16       21.35      3.36 o 
  20   3   4      133.15      122.03      6.11 o 
  21   3   4      224.19      229.51      7.99 o 
  22   3   4        0.94        2.17      3.05 o 
  23   3   4       10.91        7.40      4.99 o 
  24   3   4       27.12       26.46      5.48 o 
  25   3   4       14.77       19.93      5.46 o 
  26   3   4       98.97      106.13      9.38 o 
   0   4   4      562.79      547.08      7.94 o 
   1   4   4      552.55      677.02      6.43 o 
   2   4   4      176.84      198.00      3.20 o 
   3   4   4     1362.25     1386.42     10.73 o 
   4   4   4      499.03      541.29      5.99 o 
   5   4   4     4113.23     4557.23     28.30 o 
   6   4   4       29.18       21.87      1.52 o 
   7   4   4      243.39      221.85      3.74 o 
   8   4   4       56.31       45.01      2.01 o 
   9   4   4       27.14       21.75      2.02 o 
  10   4   4        6.40        9.32      1.44 o 
  11   4   4      866.63      883.60     10.07 o 
  12   4   4     1116.53     1033.49     10.78 o 
  13   4   4     1150.76     1167.00     13.38 o 
  14   4   4       84.77       72.04      3.88 o 
  15   4   4      183.51      189.67      5.74 o 
  16   4   4      413.07      395.52      8.13 o 
  17   4   4        0.36        0.34      2.11 o 
  18   4   4       47.37       34.50      3.48 o 
  19   4   4       31.23       30.89      3.79 o 
  20   4   4        7.70       12.43      3.28 o 
  21   4   4       58.59       68.38      5.21 o 
  22   4   4       64.81       67.23      7.57 o 
  23   4   4        1.69        0.03      4.08 o 
  24   4   4       11.39       11.96      5.00 o 
  25   4   4        0.38        1.19      5.11 o 
  26   4   4       34.15       25.21      8.63 o 
   1   5   4       74.80       73.88      2.09 o 
   2   5   4       35.43       36.03      1.64 o 
   3   5   4       55.48       72.56      2.20 o 
   4   5   4      236.36      225.83      3.75 o 
   5   5   4     1030.70     1065.49      9.47 o 
   6   5   4      561.60      592.75      6.65 o 
   7   5   4       21.78       25.50      1.90 o 
   8   5   4       89.88       92.45      2.86 o 
   9   5   4     1189.54     1179.29     11.25 o 
  10   5   4      239.06      256.63      4.67 o 
  11   5   4      127.49      102.43      4.05 o 
  12   5   4      102.89      108.07      3.70 o 
  13   5   4      747.97      713.52      9.79 o 
  14   5   4       45.12       40.46      3.19 o 
  15   5   4      127.60      110.02      5.36 o 
  16   5   4      194.13      188.19      9.19 o 
  17   5   4      206.93      184.26      6.70 o 
  18   5   4      146.94      143.83      7.18 o 
  19   5   4        6.77        5.92      2.95 o 
  20   5   4      114.42      113.88      6.75 o 
  21   5   4        3.27        2.26      3.39 o 
  22   5   4       87.68      103.17      7.62 o 
  23   5   4        7.11        9.07      5.15 o 
  24   5   4       38.91       29.87      7.32 o 
  25   5   4        5.30        2.83      6.07 o 
   0   6   4     2086.63     2061.47     24.71 o 
   1   6   4      524.52      520.71      9.50 o 
   2   6   4       63.50       66.73      2.99 o 
   3   6   4       62.51       69.96      2.95 o 
   4   6   4     2086.16     2040.25     21.26 o 
   5   6   4     1971.60     1960.15     16.11 o 
   6   6   4       56.22       47.55      2.59 o 
   7   6   4      926.79      927.22     10.00 o 
   8   6   4      640.80      626.59      9.29 o 
   9   6   4      177.30      174.88      5.13 o 
  10   6   4       10.89        8.92      1.87 o 
  11   6   4      913.52      899.66     12.89 o 
  12   6   4        1.30        6.05      1.93 o 
  13   6   4       16.08       14.03      2.54 o 
  14   6   4      134.96      116.42      4.90 o 
  15   6   4       73.04       58.06      4.16 o 
  16   6   4        4.56        0.68      2.47 o 
  17   6   4        6.81       10.49      3.20 o 
  18   6   4      112.84      100.38      5.79 o 
  19   6   4        0.42        1.20      3.03 o 
  20   6   4        1.05        2.66      3.92 o 
  21   6   4        0.02        1.21      3.95 o 
  22   6   4       33.94       35.89      6.32 o 
  23   6   4        4.21       -1.92      7.43 o 
  24   6   4        8.34       17.85      8.14 o 
   1   7   4      549.70      534.78      7.71 o 
   2   7   4     1635.15     1579.21     15.06 o 
   3   7   4        0.14        0.70      1.64 o 
   4   7   4       36.89       35.98      3.01 o 
   5   7   4     3272.08     3257.78     27.61 o 
   6   7   4     2274.89     2225.00     20.98 o 
   7   7   4      463.56      475.95      8.30 o 
   8   7   4      102.14       91.62      4.51 o 
   9   7   4     1350.93     1298.37     20.88 o 
  10   7   4      354.85      327.13      7.70 o 
  11   7   4      198.00      198.18      6.34 o 
  12   7   4      263.99      263.43      8.10 o 
  13   7   4      265.95      257.91      8.01 o 
  14   7   4       31.22       31.12      4.20 o 
  15   7   4       37.26       38.01      4.53 o 
  16   7   4      211.38      197.01      8.51 o 
  17   7   4      398.35      439.27     12.17 o 
  18   7   4      172.01      208.25     10.14 o 
  19   7   4       13.74       15.98      4.54 o 
  20   7   4      368.54      388.30     16.99 o 
  21   7   4      157.42      179.77     11.94 o 
  22   7   4        8.06        5.25      6.76 o 
   0   8   4     1675.69     1670.07     27.08 o 
   1   8   4       26.47       29.82      3.06 o 
   2   8   4        2.41       -1.76      1.76 o 
   3   8   4       40.63       43.89      4.20 o 
   4   8   4     1291.64     1301.97     16.50 o 
   5   8   4      217.33      201.40      6.38 o 
   6   8   4        3.55        1.34      2.13 o 
   7   8   4     1029.39     1013.05     14.43 o 
   8   8   4      543.54      569.44     13.97 o 
   9   8   4       17.03       16.26      3.12 o 
  10   8   4      105.54       98.92      6.71 o 
  11   8   4      955.73      969.67     15.79 o 
  12   8   4      290.70      310.35     12.24 o 
  13   8   4        5.02        4.51      3.26 o 
  14   8   4      530.69      505.25     14.26 o 
  15   8   4      161.18      152.99     11.09 o 
  16   8   4      424.76      423.90     15.53 o 
  17   8   4        0.11        1.98      3.96 o 
  18   8   4      311.60      335.59     11.61 o 
  19   8   4       59.33       67.44      8.48 o 
  20   8   4      134.21      127.43      9.57 o 
  21   8   4       61.86       73.96     13.83 o 
   1   9   4      113.86      110.29      5.90 o 
   2   9   4        7.45        5.90      2.37 o 
   3   9   4       26.80       30.38      3.42 o 
   4   9   4       11.25       10.94      2.65 o 
   5   9   4      189.16      197.41      6.81 o 
   6   9   4      224.92      248.64      9.58 o 
   7   9   4       26.30       31.98      3.60 o 
   8   9   4       39.31       42.31      4.70 o 
   9   9   4       41.07       43.13      4.48 o 
  10   9   4      330.82      327.64      9.48 o 
  11   9   4        4.69        5.29      3.04 o 
  12   9   4      184.85      191.41      8.73 o 
  13   9   4       61.41       68.87      6.13 o 
  14   9   4       11.94        8.57      4.46 o 
  15   9   4        3.77       -1.07      4.11 o 
  16   9   4       78.44       65.83      7.09 o 
  17   9   4      233.12      285.79     12.55 o 
  18   9   4       38.66       23.80      6.63 o 
  19   9   4        6.38       11.92      6.34 o 
   0  10   4       61.33       49.08      6.64 o 
   1  10   4      394.40      386.12      9.52 o 
   2  10   4       16.02       17.69      3.35 o 
   3  10   4      488.17      482.35     10.66 o 
   4  10   4       13.83       13.43      3.29 o 
   5  10   4        6.79        8.82      3.06 o 
   6  10   4       23.34       23.36      3.63 o 
   7  10   4        2.94        3.48      3.01 o 
   8  10   4      318.23      328.73     14.36 o 
   9  10   4        0.50       -0.73      3.12 o 
  10  10   4        4.90        6.44      3.58 o 
  11  10   4        0.86        3.59      3.44 o 
  12  10   4      215.51      203.98     11.47 o 
  13  10   4        8.47        6.66      4.49 o 
  14  10   4       65.69       68.51      7.58 o 
  15  10   4      204.85      205.27     11.24 o 
  16  10   4       35.88       33.60      6.42 o 
   1  11   4      134.08      119.50      6.54 o 
   2  11   4      152.70      150.66     10.31 o 
   3  11   4       92.47       86.15      5.86 o 
   4  11   4      143.88      140.12      7.14 o 
   5  11   4       25.60       30.68      4.29 o 
   6  11   4        0.45        0.93      3.37 o 
   7  11   4        8.35        3.44      3.56 o 
   8  11   4       99.99       95.71      6.84 o 
   9  11   4       50.75       54.88      5.68 o 
  10  11   4       13.74        9.72      3.99 o 
  11  11   4       26.13       18.91      5.05 o 
  12  11   4      123.26      154.30      9.46 o 
  13  11   4       73.25       82.21     10.45 o 
   0  12   4       88.66      105.52     12.62 o 
   1  12   4       18.76       18.24      4.36 o 
   2  12   4        6.32        3.50      3.83 o 
   3  12   4        0.14        1.56      3.66 o 
   4  12   4       40.16       30.81      5.17 o 
   5  12   4       24.62       10.01      4.46 o 
   6  12   4        3.37        0.69      4.01 o 
   7  12   4        1.69        1.84      4.01 o 
   8  12   4        2.08        2.26      4.18 o 
   9  12   4        0.21       -1.26      6.04 o 
   1   1   5     1821.66     1863.42     13.13 o 
   2   1   5       15.79       22.58      1.15 o 
   3   1   5       85.95       70.40      2.37 o 
   4   1   5      478.11      471.19      5.05 o 
   5   1   5       10.32       23.77      1.21 o 
   6   1   5      786.90      944.86      8.40 o 
   7   1   5      876.74      912.74      8.70 o 
   8   1   5       39.42       47.24      3.42 o 
   9   1   5        0.75       -0.05      1.08 o 
  10   1   5     1596.64     1696.79     15.87 o 
  11   1   5       23.61       21.49      1.99 o 
  12   1   5      558.65      537.51      8.96 o 
  13   1   5      658.51      623.40      9.98 o 
  14   1   5       34.62       22.05      2.69 o 
  15   1   5        4.62        2.91      2.02 o 
  16   1   5      534.24      456.09      9.27 o 
  17   1   5        0.99        0.22      2.21 o 
  18   1   5      505.60      517.22     10.42 o 
  19   1   5       35.18       27.31      3.47 o 
  20   1   5      269.12      255.62      8.82 o 
  21   1   5       19.84       12.15      3.27 o 
  22   1   5      175.90      168.19      7.85 o 
  23   1   5        3.53        4.93      3.30 o 
  24   1   5       85.94       80.10      7.21 o 
  25   1   5      223.16      247.52     11.21 o 
  26   1   5       17.34       24.34      5.90 o 
   0   2   5     5175.41     5387.56     44.96 o 
   1   2   5      488.32      605.85      5.97 o 
   2   2   5     7622.00     8046.18     47.99 o 
   3   2   5        0.38        1.43      0.80 o 
   4   2   5      115.14       93.65      2.09 o 
   5   2   5      181.04      147.00      2.51 o 
   6   2   5     4814.93     4979.50     31.66 o 
   7   2   5     2185.78     2192.66     16.04 o 
   8   2   5      138.36      152.84      3.05 o 
   9   2   5      329.81      353.17      4.77 o 
  10   2   5       66.90       61.30      2.18 o 
  11   2   5      911.76      936.96     10.64 o 
  12   2   5      700.79      641.95      9.04 o 
  13   2   5        6.37        2.12      1.53 o 
  14   2   5        1.22        0.75      1.66 o 
  15   2   5      235.90      224.13      6.97 o 
  16   2   5       91.28       79.02      4.54 o 
  17   2   5       10.79        9.48      2.58 o 
  18   2   5      487.29      495.17     13.37 o 
  19   2   5      365.00      357.77      9.05 o 
  20   2   5       32.93       33.96      3.98 o 
  21   2   5       79.87       85.79      5.57 o 
  22   2   5      101.89      114.27      6.87 o 
  23   2   5      178.90      184.79      8.85 o 
  24   2   5        4.39        5.87      4.83 o 
  25   2   5      449.44      485.48     14.76 o 
  26   2   5        0.76        9.90      5.15 o 
   1   3   5    14157.03    15273.69     84.66 o 
   2   3   5      836.97      722.03      6.79 o 
   3   3   5     7098.04     7721.62     44.76 o 
   4   3   5      124.58      103.65      2.41 o 
   5   3   5     1738.21     1697.97     13.01 o 
   6   3   5     1905.14     1848.78     13.48 o 
   7   3   5       19.09       10.40      1.09 o 
   8   3   5       27.60       21.99      1.52 o 
   9   3   5      453.82      423.05      5.18 o 
  10   3   5      226.32      225.29      4.68 o 
  11   3   5      250.94      226.94      5.28 o 
  12   3   5       69.36       52.42      3.14 o 
  13   3   5     1171.07     1122.64     13.33 o 
  14   3   5       21.45       21.11      2.84 o 
  15   3   5      116.35      103.77      4.47 o 
  16   3   5      325.42      302.80      7.00 o 
  17   3   5      320.45      295.67     10.13 o 
  18   3   5      189.50      187.54      6.81 o 
  19   3   5      323.20      347.91     12.50 o 
  20   3   5      624.05      661.47     13.18 o 
  21   3   5      119.66      124.44      6.53 o 
  22   3   5       61.76       58.12      6.74 o 
  23   3   5      254.70      287.81      9.48 o 
  24   3   5      623.25      683.21     16.95 o 
  25   3   5      188.26      195.41     10.46 o 
  26   3   5        3.25        1.52      5.05 o 
   0   4   5      825.30      712.74     11.20 o 
   1   4   5       74.72       91.57      2.45 o 
   2   4   5       59.41       49.76      1.90 o 
   3   4   5      884.57      832.94      7.77 o 
   4   4   5     1588.41     1502.32     11.78 o 
   5   4   5        5.16        3.75      0.99 o 
   6   4   5     1161.77     1121.99      9.82 o 
   7   4   5     1266.33     1221.36     10.44 o 
   8   4   5     2636.91     2530.01     18.12 o 
   9   4   5      562.11      523.76      6.89 o 
  10   4   5     5032.94     4961.34     33.49 o 
  11   4   5      786.48      824.89     10.02 o 
  12   4   5     2201.12     2145.10     19.06 o 
  13   4   5      181.37      188.56      5.52 o 
  14   4   5     1942.08     1872.96     19.37 o 
  15   4   5     1030.12     1031.60     13.59 o 
  16   4   5      343.58      342.27     10.10 o 
  17   4   5       12.59        9.33      2.53 o 
  18   4   5      537.19      495.41     13.05 o 
  19   4   5      471.86      497.42     10.82 o 
  20   4   5        3.12       -2.33      2.79 o 
  21   4   5      134.92      145.91      7.96 o 
  22   4   5      536.95      564.26     16.75 o 
  23   4   5       35.42       27.29      4.68 o 
  24   4   5        6.93        9.98      5.49 o 
  25   4   5      180.89      208.24     14.97 o 
   1   5   5      242.90      256.48      5.33 o 
   2   5   5     4734.88     4754.07     30.44 o 
   3   5   5      741.19      744.55      7.52 o 
   4   5   5      108.96      123.43      3.00 o 
   5   5   5     1065.64     1048.77      9.61 o 
   6   5   5     1934.02     1971.34     15.10 o 
   7   5   5      391.43      395.65      5.76 o 
   8   5   5       36.44       45.15      2.28 o 
   9   5   5      573.54      557.73      7.92 o 
  10   5   5      308.51      292.46      5.39 o 
  11   5   5        0.13       -1.33      1.45 o 
  12   5   5      564.78      582.31     11.62 o 
  13   5   5       59.75       40.57      3.16 o 
  14   5   5      118.54      101.91      5.20 o 
  15   5   5       11.28        9.45      2.49 o 
  16   5   5      704.52      757.08     12.73 o 
  17   5   5       14.91       18.11      3.21 o 
  18   5   5      224.64      220.87      8.23 o 
  19   5   5       14.71       17.35      3.68 o 
  20   5   5       14.57       16.09      3.78 o 
  21   5   5      347.80      349.96     10.74 o 
  22   5   5       77.79       91.98      6.85 o 
  23   5   5      146.45      150.23      8.34 o 
  24   5   5        4.79        5.37      5.52 o 
   0   6   5      223.22      268.38      7.37 o 
   1   6   5     1352.84     1310.82     13.03 o 
   2   6   5     1062.09     1034.56     11.18 o 
   3   6   5     1100.52     1066.04     11.46 o 
   4   6   5       22.53       17.85      2.11 o 
   5   6   5     1025.01      989.91     11.02 o 
   6   6   5      547.33      578.68      8.75 o 
   7   6   5      193.86      191.30      4.53 o 
   8   6   5      601.38      600.48      7.98 o 
   9   6   5      622.96      622.83     10.06 o 
  10   6   5      467.10      419.60      8.59 o 
  11   6   5      273.69      270.73      6.00 o 
  12   6   5      334.93      333.17      7.28 o 
  13   6   5       30.88       33.27      4.65 o 
  14   6   5      231.60      218.09      8.70 o 
  15   6   5      397.34      434.27     13.78 o 
  16   6   5       93.67       92.69      5.32 o 
  17   6   5      108.40       98.59      5.70 o 
  18   6   5       11.13        3.59      3.06 o 
  19   6   5       18.03       18.30      4.16 o 
  20   6   5        1.42        0.05      3.61 o 
  21   6   5       72.67       71.53      6.98 o 
  22   6   5      127.00      132.70      8.80 o 
  23   6   5       47.35       29.61      6.58 o 
   1   7   5       30.66       28.98      2.45 o 
   2   7   5        2.73        2.32      1.61 o 
   3   7   5      254.35      268.41      6.08 o 
   4   7   5     1221.94     1138.97     12.54 o 
   5   7   5      381.28      421.01      7.17 o 
   6   7   5       15.71       10.42      1.98 o 
   7   7   5      365.87      390.45      7.56 o 
   8   7   5     1008.57      927.04     13.27 o 
   9   7   5      718.29      731.17     17.08 o 
  10   7   5       45.89       34.21      3.33 o 
  11   7   5        2.77        6.44      2.37 o 
  12   7   5       83.13       79.39      5.05 o 
  13   7   5      331.28      355.75     10.18 o 
  14   7   5        1.48       -2.29      2.80 o 
  15   7   5       55.38       42.99      4.98 o 
  16   7   5        0.73        6.04      3.41 o 
  17   7   5      109.05      126.48     14.00 o 
  18   7   5       26.52       22.03      4.66 o 
  19   7   5       18.20       17.54      5.35 o 
  20   7   5        5.97       11.23      5.20 o 
  21   7   5       55.51       44.19      7.01 o 
  22   7   5        2.45       12.10      6.49 o 
   0   8   5        0.30       -2.24      2.51 o 
   1   8   5       14.97       10.96      2.40 o 
   2   8   5      166.37      154.73      5.75 o 
   3   8   5       46.75       43.41      3.55 o 
   4   8   5       24.52       24.24      3.38 o 
   5   8   5       74.27       55.16      4.14 o 
   6   8   5       17.76        9.06      3.04 o 
   7   8   5        2.02        3.43      2.45 o 
   8   8   5       23.46       23.48      3.70 o 
   9   8   5        3.44        4.44      2.65 o 
  10   8   5       99.46      103.32      5.78 o 
  11   8   5       56.26       44.53      4.34 o 
  12   8   5       17.34       16.98      3.52 o 
  13   8   5      145.41      142.87      7.53 o 
  14   8   5      158.05      157.54      7.99 o 
  15   8   5        0.05        0.21      3.50 o 
  16   8   5       97.94      103.09      9.10 o 
  17   8   5      151.59      151.29      8.50 o 
  18   8   5      484.20      573.96     16.26 o 
  19   8   5        4.00        4.68      5.18 o 
  20   8   5       27.21       19.01      5.98 o 
   1   9   5        9.21        7.92      2.45 o 
   2   9   5       19.20       19.93      3.04 o 
   3   9   5       57.58       45.75      3.96 o 
   4   9   5        0.16        1.87      2.37 o 
   5   9   5       49.53       49.56      4.14 o 
   6   9   5      182.29      178.41      7.27 o 
   7   9   5       20.38       16.33      3.32 o 
   8   9   5       99.76       90.73      5.84 o 
   9   9   5      317.33      292.86      9.22 o 
  10   9   5      229.73      245.75      8.72 o 
  11   9   5       89.84       79.74      6.39 o 
  12   9   5        7.26        4.08      3.63 o 
  13   9   5      164.02      157.28      9.47 o 
  14   9   5       63.45       57.37      6.65 o 
  15   9   5       85.28       90.11      8.15 o 
  16   9   5       74.61       77.87      7.83 o 
  17   9   5      238.07      258.35     12.23 o 
  18   9   5        1.23        2.88      5.18 o 
   0  10   5      547.45      591.65     16.89 o 
   1  10   5       49.41       46.61      4.42 o 
   2  10   5       42.54       41.86      4.28 o 
   3  10   5      445.61      459.02     12.14 o 
   4  10   5      349.18      341.96      9.23 o 
   5  10   5       11.06       13.08      3.56 o 
   6  10   5        0.07        3.24      3.21 o 
   7  10   5      476.98      499.83     12.09 o 
   8  10   5      166.74      163.68      7.79 o 
   9  10   5       33.35       35.88      4.75 o 
  10  10   5      148.68      156.91      9.17 o 
  11  10   5      201.15      176.96      9.02 o 
  12  10   5      117.52      135.75      9.61 o 
  13  10   5        0.01        1.61      4.55 o 
  14  10   5        7.55        6.46      4.89 o 
  15  10   5       66.98       79.40     12.12 o 
  16  10   5       37.20       33.57      7.44 o 
   1  11   5        0.40        0.53      3.11 o 
   2  11   5      321.18      309.48      9.60 o 
   3  11   5       83.16       91.54      6.01 o 
   4  11   5        6.19        9.50      3.77 o 
   5  11   5        5.95        6.16      3.75 o 
   6  11   5      167.43      156.62      8.05 o 
   7  11   5       89.01       89.81      7.71 o 
   8  11   5        5.80        6.67      3.90 o 
   9  11   5      304.45      314.81     13.44 o 
  10  11   5       21.97       17.01      5.11 o 
  11  11   5        9.80        6.52      4.42 o 
  12  11   5       76.30       82.65      8.46 o 
  13  11   5      388.73      439.01     17.57 o 
   0  12   5      190.51      202.19     15.78 o 
   1  12   5       20.55       20.07      4.47 o 
   2  12   5       35.43       35.89      4.90 o 
   3  12   5       69.77       70.03      6.47 o 
   4  12   5       70.60       76.44      8.59 o 
   5  12   5        1.15        0.33      3.79 o 
   6  12   5       27.69       24.46      5.13 o 
   7  12   5      132.45      124.37      8.20 o 
   8  12   5       33.39       51.01     14.16 o 
   0   0   6      121.66      185.61      5.92 o 
   1   0   6     4378.60     4397.04     41.23 o 
   2   0   6       13.95       17.35      2.49 o 
   3   0   6     1956.54     2004.06     19.42 o 
   4   0   6      155.87      107.13      2.99 o 
   5   0   6      676.54      655.90     10.51 o 
   6   0   6     2379.75     2334.89     34.75 o 
   7   0   6       57.65       53.58      4.09 o 
   8   0   6      551.19      565.97     15.47 o 
   9   0   6     1004.22     1004.10     18.52 o 
  10   0   6     4424.70     4560.66     52.72 o 
  11   0   6     2193.44     1955.90     28.26 o 
  12   0   6       24.35       11.01      3.13 o 
  13   0   6      227.13      198.80      8.43 o 
  14   0   6      108.37      158.70      8.04 o 
  15   0   6     3609.42     3291.08     43.90 o 
  16   0   6      160.97      195.33      9.33 o 
  17   0   6      795.39      847.01     19.02 o 
  18   0   6      162.36      111.49      9.20 o 
  19   0   6     1702.79     1572.98     28.83 o 
  20   0   6       43.33       39.94      6.05 o 
  21   0   6     1028.55     1102.41     25.48 o 
  22   0   6      247.88      287.98     13.21 o 
  23   0   6      332.10      268.04     13.06 o 
  24   0   6        0.05       -4.57      4.80 o 
  25   0   6       96.39       87.84     24.81 o 
  26   0   6      548.06      662.78     25.00 o 
   1   1   6     2154.27     2085.19     14.87 o 
   2   1   6     7094.65     7382.53     44.51 o 
   3   1   6      139.25       91.93      2.79 o 
   4   1   6      606.84      624.01      5.90 o 
   5   1   6     4545.39     4535.84     30.42 o 
   6   1   6      723.40      629.50      6.38 o 
   7   1   6      340.74      456.95      6.64 o 
   8   1   6     2014.79     2000.07     17.56 o 
   9   1   6     1192.78     1189.62     12.34 o 
  10   1   6     2338.78     2133.74     20.65 o 
  11   1   6     1354.40     1395.10     14.34 o 
  12   1   6      952.90      983.24     13.07 o 
  13   1   6       62.55       70.56      4.42 o 
  14   1   6     2028.46     1962.19     21.33 o 
  15   1   6      346.48      311.12      7.67 o 
  16   1   6       97.08      101.82      5.09 o 
  17   1   6      282.92      282.26      7.87 o 
  18   1   6        0.15        3.25      2.42 o 
  19   1   6       31.11       28.82      3.64 o 
  20   1   6      208.94      222.05      7.80 o 
  21   1   6      610.38      619.93     12.62 o 
  22   1   6       14.45       13.56      4.80 o 
  23   1   6       30.79       21.93      4.12 o 
  24   1   6      508.27      571.87     13.10 o 
  25   1   6      111.38      129.01      9.15 o 
  26   1   6       12.20       13.23      5.71 o 
   0   2   6    11475.29    12416.88     99.05 o 
   1   2   6     1110.50     1047.59      8.73 o 
   2   2   6        0.85        3.45      1.55 o 
   3   2   6      363.65      438.46      5.00 o 
   4   2   6     5219.23     5603.55     33.59 o 
   5   2   6     2257.48     2318.95     16.92 o 
   6   2   6        4.89        3.38      1.13 o 
   7   2   6       16.33        3.16      0.96 o 
   8   2   6      576.04      595.77      6.63 o 
   9   2   6       77.65       80.71      2.68 o 
  10   2   6        0.62        0.37      1.15 o 
  11   2   6     1243.50     1173.28     13.04 o 
  12   2   6      194.50      187.62      5.10 o 
  13   2   6        2.88        0.88      1.63 o 
  14   2   6       55.27       54.95      3.86 o 
  15   2   6      669.05      641.28     11.10 o 
  16   2   6      121.10      123.87      5.55 o 
  17   2   6       69.41       74.35      4.99 o 
  18   2   6       85.27       72.21      4.92 o 
  19   2   6      149.53      128.37      6.21 o 
  20   2   6        0.79        0.06      2.68 o 
  21   2   6      148.07      141.86      6.88 o 
  22   2   6       13.36       15.57      3.65 o 
  23   2   6       67.19       62.17      6.69 o 
  24   2   6       86.44       88.01      6.55 o 
  25   2   6       31.69       28.59      5.99 o 
  26   2   6       16.55       11.61      6.09 o 
   1   3   6      120.43      127.35      2.80 o 
   2   3   6      100.83      106.77      2.69 o 
   3   3   6        8.63        1.75      0.94 o 
   4   3   6      283.59      282.87      4.10 o 
   5   3   6      755.33      774.18      7.67 o 
   6   3   6       60.22       72.98      2.71 o 
   7   3   6       59.01       48.38      2.14 o 
   8   3   6      583.02      584.28      6.97 o 
   9   3   6       60.28       53.08      2.40 o 
  10   3   6      238.18      209.37      4.58 o 
  11   3   6        1.96        1.08      1.57 o 
  12   3   6       24.52       15.93      2.24 o 
  13   3   6     1300.64     1304.82     14.91 o 
  14   3   6      289.86      264.92      6.38 o 
  15   3   6        3.29        1.65      2.28 o 
  16   3   6        3.52        7.62      2.62 o 
  17   3   6      300.24      285.57      9.07 o 
  18   3   6       57.82       54.71      4.50 o 
  19   3   6        0.54        0.42      2.62 o 
  20   3   6      114.94      115.40      6.29 o 
  21   3   6        1.06        5.21      3.22 o 
  22   3   6       65.99       65.34      5.46 o 
  23   3   6       35.23       44.84      5.08 o 
  24   3   6       76.76       80.89      6.39 o 
  25   3   6       26.10       21.93      5.83 o 
   0   4   6       31.05       42.64      2.72 o 
   1   4   6       65.68       71.04      2.34 o 
   2   4   6      192.40      208.49      3.66 o 
   3   4   6       62.91       60.67      2.47 o 
   4   4   6        3.17        2.47      1.00 o 
   5   4   6      117.47      116.91      2.95 o 
   6   4   6      208.33      197.92      5.10 o 
   7   4   6     1440.04     1492.93     12.30 o 
   8   4   6      449.24      426.80      6.18 o 
   9   4   6      151.38      146.82      3.86 o 
  10   4   6     2541.61     2489.06     20.90 o 
  11   4   6     1127.07     1168.23     12.62 o 
  12   4   6      900.85      892.16     11.89 o 
  13   4   6      187.22      161.75      5.31 o 
  14   4   6      416.43      362.67      7.72 o 
  15   4   6       23.43       18.34      2.70 o 
  16   4   6       36.59       31.94      3.53 o 
  17   4   6        1.24       -0.45      2.37 o 
  18   4   6       88.67       88.30      5.38 o 
  19   4   6       12.32       12.93      3.53 o 
  20   4   6       89.12       86.36      5.80 o 
  21   4   6       46.65       38.79      4.64 o 
  22   4   6        3.63        3.56      3.62 o 
  23   4   6        0.20        1.83      4.02 o 
  24   4   6       16.80       18.22      4.93 o 
  25   4   6      105.83      112.12     10.33 o 
   1   5   6      355.55      351.57      5.74 o 
   2   5   6      224.11      215.23      3.92 o 
   3   5   6      159.31      164.91      4.48 o 
   4   5   6       13.04       27.69      1.84 o 
   5   5   6      354.31      377.62      5.56 o 
   6   5   6      181.70      211.85      4.08 o 
   7   5   6       67.23       52.65      2.64 o 
   8   5   6       68.92       72.50      3.20 o 
   9   5   6       65.38       65.55      2.97 o 
  10   5   6      229.50      196.57      5.01 o 
  11   5   6      591.09      540.39      8.31 o 
  12   5   6       17.83       19.50      2.96 o 
  13   5   6       27.93       25.16      3.14 o 
  14   5   6      578.96      513.20     12.29 o 
  15   5   6      201.74      171.63      6.41 o 
  16   5   6        2.98        2.30      2.72 o 
  17   5   6        8.74        7.68      3.10 o 
  18   5   6        8.04        6.50      3.28 o 
  19   5   6        0.46       -0.74      3.00 o 
  20   5   6       17.93       11.84      3.90 o 
  21   5   6       31.89       24.43      4.67 o 
  22   5   6       23.50       16.49      4.63 o 
  23   5   6        5.02        4.61      4.53 o 
  24   5   6       29.82       16.34      5.17 o 
   0   6   6     1096.70      972.19     15.64 o 
   1   6   6     1656.14     1709.45     15.89 o 
   2   6   6      770.05      747.76      9.45 o 
   3   6   6      203.97      200.52      4.82 o 
   4   6   6      806.64      734.66      9.39 o 
   5   6   6     1300.08     1305.76     13.44 o 
   6   6   6     1486.08     1420.90     14.30 o 
   7   6   6      714.60      700.21     10.91 o 
   8   6   6      488.68      478.47      9.00 o 
   9   6   6       13.43       15.17      2.47 o 
  10   6   6       49.57       46.75      3.98 o 
  11   6   6     1396.33     1430.07     16.27 o 
  12   6   6      419.46      434.29     10.73 o 
  13   6   6      120.90      122.45      6.05 o 
  14   6   6       20.39       15.98      3.46 o 
  15   6   6      344.00      336.16     12.54 o 
  16   6   6       72.93       81.19      7.24 o 
  17   6   6      122.82      121.38      7.49 o 
  18   6   6       19.79       26.75      4.83 o 
  19   6   6      129.91      125.29      7.98 o 
  20   6   6        5.27        5.07      4.44 o 
  21   6   6      203.09      212.28     10.53 o 
  22   6   6       36.26       31.10      5.82 o 
  23   6   6      258.79      294.92     13.45 o 
   1   7   6      802.01      769.86     10.04 o 
   2   7   6      828.88      794.81     10.18 o 
   3   7   6      979.33      940.95     12.33 o 
   4   7   6      157.89      128.97      4.35 o 
   5   7   6       80.91       76.95      3.91 o 
   6   7   6     1118.11     1070.31     15.59 o 
   7   7   6      532.72      494.15      8.68 o 
   8   7   6     1047.15      994.13     12.98 o 
   9   7   6      114.70      109.66      6.09 o 
  10   7   6      625.57      666.01     12.37 o 
  11   7   6      289.42      281.55      8.25 o 
  12   7   6      444.02      412.96     10.97 o 
  13   7   6      363.49      370.63     14.01 o 
  14   7   6      116.51      121.06      8.20 o 
  15   7   6       11.56       12.59      3.73 o 
  16   7   6      145.93      145.95      8.60 o 
  17   7   6       15.97        7.22      4.88 o 
  18   7   6       20.87       23.31      5.38 o 
  19   7   6       34.95       35.62      6.35 o 
  20   7   6      595.10      609.64     17.46 o 
  21   7   6       31.73       34.92      7.48 o 
   0   8   6        6.18        7.52      3.26 o 
   1   8   6      518.03      505.15     10.67 o 
   2   8   6        9.15        3.92      2.16 o 
   3   8   6       86.73       83.67      4.65 o 
   4   8   6       13.62       15.28      2.69 o 
   5   8   6      145.91      113.01      5.30 o 
   6   8   6        3.21        1.25      2.38 o 
   7   8   6      326.62      323.18     13.70 o 
   8   8   6      102.18      114.23      5.91 o 
   9   8   6      147.95      155.05      6.11 o 
  10   8   6        5.51        5.69      2.92 o 
  11   8   6      797.19      815.94     23.31 o 
  12   8   6      319.91      308.91     12.45 o 
  13   8   6       52.47       50.68      5.34 o 
  14   8   6      431.58      462.46     13.53 o 
  15   8   6      251.84      263.66     10.22 o 
  16   8   6      159.28      165.38      8.76 o 
  17   8   6        1.61        1.65      4.48 o 
  18   8   6      426.73      436.28     14.95 o 
  19   8   6       85.48       97.04     10.90 o 
  20   8   6       19.83       21.59      6.98 o 
   1   9   6      109.86      116.75      5.74 o 
   2   9   6      967.32      966.29     14.78 o 
   3   9   6      123.50      132.37      5.99 o 
   4   9   6       10.11        8.39      2.70 o 
   5   9   6       43.34       45.03      4.43 o 
   6   9   6      399.63      425.01     10.56 o 
   7   9   6      104.35      100.14      7.60 o 
   8   9   6      212.98      208.49      8.06 o 
   9   9   6       74.83       79.63      5.71 o 
  10   9   6      127.65      119.08      8.11 o 
  11   9   6       59.02       61.22      9.12 o 
  12   9   6      260.51      279.66     13.07 o 
  13   9   6      388.99      460.53     14.51 o 
  14   9   6       10.22        6.61      4.64 o 
  15   9   6        2.31        6.64      4.75 o 
  16   9   6       87.05       90.65     11.53 o 
  17   9   6      460.67      498.23     23.74 o 
  18   9   6        0.75        5.42      6.81 o 
   0  10   6       35.47       19.50      6.56 o 
   1  10   6      137.28      135.37      6.56 o 
   2  10   6       62.69       62.86      6.47 o 
   3  10   6      557.00      590.44     12.99 o 
   4  10   6       18.79       19.99      4.06 o 
   5  10   6        1.37        4.57      3.16 o 
   6  10   6       62.15       62.22      5.41 o 
   7  10   6      336.76      335.84     10.44 o 
   8  10   6      237.13      216.87      9.17 o 
   9  10   6       61.54       66.43      8.21 o 
  10  10   6       11.09       19.01      4.55 o 
  11  10   6      199.62      193.98     10.65 o 
  12  10   6       73.64       80.27      8.05 o 
  13  10   6       38.27       34.76      6.22 o 
  14  10   6       14.42       17.09      5.67 o 
  15  10   6      180.58      206.97     11.76 o 
   1  11   6      157.86      174.76      8.18 o 
   2  11   6      505.72      519.24     12.97 o 
   3  11   6      159.45      163.97      8.26 o 
   4  11   6       54.87       59.84      6.08 o 
   5  11   6        3.47        2.20      3.62 o 
   6  11   6       33.83       35.68      5.00 o 
   7  11   6       31.08       23.46      4.93 o 
   8  11   6       28.75       24.31      4.79 o 
   9  11   6       39.90       35.84      5.66 o 
  10  11   6        0.90       -4.10      4.10 o 
  11  11   6       19.56       12.50      5.39 o 
  12  11   6       49.52       49.26     11.81 o 
   0  12   6      138.81      144.53     10.99 o 
   1  12   6       39.38       38.54      5.57 o 
   2  12   6        2.08        2.40      3.94 o 
   3  12   6        3.91        3.17      4.21 o 
   4  12   6       27.23       19.49      4.93 o 
   5  12   6        6.16       14.89      4.74 o 
   6  12   6        0.02       14.96      5.93 o 
   1   1   7      176.43      146.72      2.90 o 
   2   1   7      179.02      197.71      3.34 o 
   3   1   7      301.39      329.12      4.28 o 
   4   1   7       78.41       84.67      2.21 o 
   5   1   7        9.24       24.02      1.70 o 
   6   1   7       95.69       87.61      2.43 o 
   7   1   7       57.06       64.89      2.47 o 
   8   1   7      657.18      647.23      7.39 o 
   9   1   7        0.16        1.18      1.31 o 
  10   1   7       37.77       37.05      2.42 o 
  11   1   7       32.99       22.61      2.56 o 
  12   1   7      365.74      327.05      7.36 o 
  13   1   7      245.29      217.62      6.41 o 
  14   1   7       76.04       72.47      4.33 o 
  15   1   7        1.60        0.59      2.06 o 
  16   1   7      221.53      205.47      6.92 o 
  17   1   7       19.21       20.50      3.19 o 
  18   1   7      494.06      483.81     10.52 o 
  19   1   7        0.19       -0.63      2.60 o 
  20   1   7      530.06      516.93     11.51 o 
  21   1   7       38.67       38.26      4.49 o 
  22   1   7      121.15      104.50      8.16 o 
  23   1   7       72.51       80.42      6.22 o 
  24   1   7      136.52      139.22      7.78 o 
  25   1   7       25.56       17.31      5.32 o 
  26   1   7       68.82       78.02     11.50 o 
   0   2   7     9462.56     9770.23     79.42 o 
   1   2   7     1125.50     1174.76     11.12 o 
   2   2   7        6.25       14.97      1.30 o 
   3   2   7     2154.42     2350.23     16.46 o 
   4   2   7     2868.54     2992.53     19.99 o 
   5   2   7     3913.98     4054.64     27.26 o 
   6   2   7        7.01       16.33      1.45 o 
   7   2   7      191.08      224.50      3.95 o 
   8   2   7     1419.22     1449.10     13.38 o 
   9   2   7       91.56       79.90      2.86 o 
  10   2   7      105.91       90.24      4.59 o 
  11   2   7      408.50      423.30      7.37 o 
  12   2   7     1689.05     1617.13     18.43 o 
  13   2   7      240.82      228.11      6.54 o 
  14   2   7      692.23      682.93     11.45 o 
  15   2   7        9.38        3.71      2.34 o 
  16   2   7      181.31      165.65      6.40 o 
  17   2   7       67.63       55.45      4.37 o 
  18   2   7      553.73      558.30     11.39 o 
  19   2   7        0.27       -0.04      2.65 o 
  20   2   7       88.04       92.62      5.83 o 
  21   2   7       19.35       21.15      3.77 o 
  22   2   7      125.71      120.40      6.87 o 
  23   2   7      292.96      306.93     10.00 o 
  24   2   7       20.90       22.08      4.61 o 
  25   2   7      176.28      186.52      8.83 o 
   1   3   7     2673.55     2724.08     19.77 o 
   2   3   7     1235.62     1372.15     12.45 o 
   3   3   7      399.50      379.90      5.43 o 
   4   3   7      128.68      147.38      3.65 o 
   5   3   7     4594.63     4663.06     29.47 o 
   6   3   7      253.71      249.58      4.17 o 
   7   3   7        3.31        2.64      1.19 o 
   8   3   7      263.73      274.52      4.76 o 
   9   3   7     5389.38     5306.70     37.43 o 
  10   3   7     1221.97     1186.43     13.48 o 
  11   3   7       27.05       17.31      2.24 o 
  12   3   7       18.69       17.72      2.54 o 
  13   3   7     2916.46     2809.22     31.70 o 
  14   3   7      331.63      336.92      8.06 o 
  15   3   7       34.38       37.46      3.51 o 
  16   3   7      129.12      115.53      6.05 o 
  17   3   7      469.67      447.66     10.09 o 
  18   3   7        1.33        2.26      2.79 o 
  19   3   7      507.72      530.63     13.11 o 
  20   3   7      158.60      179.96      7.56 o 
  21   3   7      172.36      159.76      7.91 o 
  22   3   7        2.59        2.04      3.52 o 
  23   3   7      258.35      267.65      9.55 o 
  24   3   7      272.51      300.06     11.32 o 
  25   3   7      124.07      123.08      8.40 o 
   0   4   7     2063.32     2106.99     22.34 o 
   1   4   7     1066.83     1080.49      9.86 o 
   2   4   7      128.34      149.77      3.53 o 
   3   4   7      952.78      912.31      8.90 o 
   4   4   7     2094.28     2008.69     15.32 o 
   5   4   7        8.18        8.31      1.35 o 
   6   4   7        2.69        2.14      1.30 o 
   7   4   7        9.29        8.89      1.61 o 
   8   4   7     1678.35     1615.08     15.00 o 
   9   4   7       49.61       48.33      2.92 o 
  10   4   7      741.64      715.98     11.54 o 
  11   4   7       31.41       25.28      2.54 o 
  12   4   7      750.80      740.07     10.81 o 
  13   4   7       22.66       22.91      2.81 o 
  14   4   7      933.53      907.11     13.77 o 
  15   4   7      349.63      370.69      8.82 o 
  16   4   7        9.41        6.24      2.74 o 
  17   4   7        1.01        8.16      2.79 o 
  18   4   7      910.40      941.05     16.05 o 
  19   4   7      398.43      412.07     10.35 o 
  20   4   7       58.74       49.09      4.84 o 
  21   4   7       49.60       54.13      5.26 o 
  22   4   7      688.73      779.20     18.36 o 
  23   4   7      163.37      172.49      9.02 o 
  24   4   7       22.36       31.04      5.53 o 
   1   5   7      856.06      844.55      8.74 o 
   2   5   7      798.52      701.50      7.82 o 
   3   5   7      302.51      293.78      4.89 o 
   4   5   7      166.43      185.02      4.07 o 
   5   5   7      802.51      789.24      8.51 o 
   6   5   7        1.29        3.13      1.49 o 
   7   5   7      329.46      311.41      5.58 o 
   8   5   7        3.54        1.34      1.53 o 
   9   5   7     1176.16     1128.69     13.37 o 
  10   5   7      469.78      473.78      8.74 o 
  11   5   7      641.21      612.35     10.58 o 
  12   5   7      569.64      578.72     10.40 o 
  13   5   7      627.75      621.70     11.11 o 
  14   5   7      767.51      797.91     13.00 o 
  15   5   7       18.02       19.44      3.50 o 
  16   5   7      273.18      248.73      8.57 o 
  17   5   7      481.31      480.24     14.45 o 
  18   5   7       11.01        9.22      3.49 o 
  19   5   7        0.78        1.81      3.41 o 
  20   5   7        0.65        7.75      3.80 o 
  21   5   7      515.63      553.51     16.06 o 
  22   5   7       45.31       42.12      5.79 o 
  23   5   7      103.49       95.16      7.49 o 
   0   6   7      393.98      380.09      9.43 o 
   1   6   7      734.67      730.49      9.54 o 
   2   6   7       38.57       32.00      2.68 o 
   3   6   7     1940.56     1920.78     17.63 o 
   4   6   7      464.80      465.77      7.51 o 
   5   6   7        2.78        2.96      1.85 o 
   6   6   7        2.38       -0.27      1.74 o 
   7   6   7      264.31      251.77      6.08 o 
   8   6   7      242.45      257.87      6.28 o 
   9   6   7      141.10      130.43      5.50 o 
  10   6   7      156.47      156.82      7.21 o 
  11   6   7        3.80        0.93      2.27 o 
  12   6   7       72.75       69.75      5.50 o 
  13   6   7       78.39       74.26      4.67 o 
  14   6   7      135.41      133.54      5.96 o 
  15   6   7        2.61        5.06      3.01 o 
  16   6   7       43.78       37.35      4.58 o 
  17   6   7       64.15       59.51      5.40 o 
  18   6   7      209.62      212.84     10.05 o 
  19   6   7        1.15        0.38      3.69 o 
  20   6   7       24.95       20.17      4.81 o 
  21   6   7       13.69       16.12      5.26 o 
  22   6   7      286.62      300.49     13.51 o 
   1   7   7       91.48       81.76      3.73 o 
   2   7   7       56.69       32.84      3.07 o 
   3   7   7       11.41        8.85      2.00 o 
   4   7   7      146.22      132.40      4.50 o 
   5   7   7      453.23      418.73      8.00 o 
   6   7   7        5.79        7.74      2.29 o 
   7   7   7       80.93       62.48      3.85 o 
   8   7   7      112.44      106.52      4.67 o 
   9   7   7      236.26      234.08      6.90 o 
  10   7   7        0.77        3.13      2.42 o 
  11   7   7       20.31       16.09      3.35 o 
  12   7   7      112.03      113.48      6.73 o 
  13   7   7       14.12       18.62      3.96 o 
  14   7   7       25.09       21.19      4.67 o 
  15   7   7        0.12       -0.64      3.29 o 
  16   7   7      183.88      158.76      9.28 o 
  17   7   7       18.64       25.52      5.46 o 
  18   7   7        0.53       -1.74      4.31 o 
  19   7   7        0.01        4.06      5.03 o 
  20   7   7       62.12       53.95      7.39 o 
  21   7   7      111.10      119.55     16.77 o 
   0   8   7      199.63      180.42     12.64 o 
   1   8   7      138.39      139.98      5.68 o 
   2   8   7       10.75       11.74      2.61 o 
   3   8   7       65.94       55.37      4.07 o 
   4   8   7      146.65      127.66      8.77 o 
   5   8   7        4.84        1.06      2.39 o 
   6   8   7        7.78       10.08      2.75 o 
   7   8   7      138.42      140.59      6.01 o 
   8   8   7      175.18      181.90      6.66 o 
   9   8   7       44.45       44.99      4.42 o 
  10   8   7      101.75       88.83      5.97 o 
  11   8   7       30.15       28.38      4.54 o 
  12   8   7      212.44      232.10      9.33 o 
  13   8   7       65.97       58.99      5.82 o 
  14   8   7       10.96       13.67      4.30 o 
  15   8   7      207.55      233.05     11.33 o 
  16   8   7       70.76       79.25      8.17 o 
  17   8   7       11.95        6.74      5.09 o 
  18   8   7        4.93        4.85      5.25 o 
  19   8   7      210.44      240.71     16.73 o 
   1   9   7        0.98        0.94      2.49 o 
   2   9   7       33.58       35.54      3.86 o 
   3   9   7        9.84        7.90      3.03 o 
   4   9   7       48.88       53.20      4.73 o 
   5   9   7       35.16       25.32      3.95 o 
   6   9   7       25.81       33.14      4.22 o 
   7   9   7        0.10       -1.91      2.78 o 
   8   9   7       66.48       64.12      5.50 o 
   9   9   7      179.56      163.10      9.87 o 
  10   9   7      119.89      134.28      9.22 o 
  11   9   7        0.04        3.76      3.93 o 
  12   9   7        2.43        2.79      4.11 o 
  13   9   7       29.32       29.83      6.01 o 
  14   9   7      244.37      278.49     12.28 o 
  15   9   7        0.03       -2.27      4.47 o 
  16   9   7       29.78       22.66      9.98 o 
  17   9   7        1.13       -2.51      5.83 o 
   0  10   7      702.70      716.37     18.95 o 
   1  10   7        1.46        5.22      3.14 o 
   2  10   7       35.76       30.43      4.32 o 
   3  10   7        0.08       -1.15      3.05 o 
   4  10   7      370.54      368.10     10.74 o 
   5  10   7        0.14        3.51      3.41 o 
   6  10   7      329.24      353.75     10.59 o 
   7  10   7        0.89        2.08      3.49 o 
   8  10   7       83.62       91.34      7.13 o 
   9  10   7       24.96       37.82      5.44 o 
  10  10   7      394.28      420.57     14.60 o 
  11  10   7       23.56       24.08      5.72 o 
  12  10   7       34.43       37.11      6.32 o 
  13  10   7        4.06        2.99      4.82 o 
  14  10   7      113.68      128.80     10.12 o 
   1  11   7      220.77      208.25      9.09 o 
   2  11   7      597.09      642.38     15.50 o 
   3  11   7      219.58      218.86     10.96 o 
   4  11   7        9.10        5.75      4.04 o 
   5  11   7      118.77      116.51      7.64 o 
   6  11   7       50.64       59.51      6.02 o 
   7  11   7       65.53       74.23      6.77 o 
   8  11   7       23.87        9.46      5.37 o 
   9  11   7      152.56      157.98      9.49 o 
  10  11   7        1.25        3.64      5.08 o 
   0  12   7      310.24      412.63     19.41 o 
   1  12   7       11.20       13.49      5.36 o 
   2  12   7        1.63       -1.82      4.87 o 
   3  12   7        1.68       -1.96      5.50 o 
   0   0   8      140.04      168.64      6.63 o 
   1   0   8     2263.95     2294.20     23.14 o 
   2   0   8     1065.37     1059.73     13.11 o 
   3   0   8     3030.99     3061.76     31.81 o 
   4   0   8      141.15      127.64      4.06 o 
   5   0   8     2502.09     2538.41     24.75 o 
   6   0   8        3.90        2.62      1.43 o 
   7   0   8     6948.17     6905.88     74.70 o 
   8   0   8      217.72      200.55      7.72 o 
   9   0   8     3105.99     2921.94     38.16 o 
  10   0   8     3907.19     4068.50     50.29 o 
  11   0   8     5859.41     5548.99     64.13 o 
  12   0   8        3.00        4.58      2.90 o 
  13   0   8     1297.76     1129.21     31.37 o 
  14   0   8      183.80      230.00     17.56 o 
  15   0   8     1306.84     1259.92     28.57 o 
  16   0   8      106.19       76.60     11.24 o 
  17   0   8        0.64        2.62      3.61 o 
  18   0   8      252.32      197.91     10.49 o 
  19   0   8       61.81       61.48      7.15 o 
  20   0   8        7.52       11.65      5.02 o 
  21   0   8      821.72     1004.27     23.98 o 
  22   0   8       22.38       28.07      6.42 o 
  23   0   8       65.68       73.14      8.49 o 
  24   0   8      217.82      231.96     23.23 o 
  25   0   8      796.58      837.18     23.88 o 
   1   1   8       44.82       52.95      2.15 o 
   2   1   8     1461.25     1403.63     13.34 o 
   3   1   8      653.69      639.14      6.71 o 
   4   1   8        0.18        2.98      1.02 o 
   5   1   8        0.08        3.43      0.95 o 
   6   1   8     2358.64     2271.64     17.24 o 
   7   1   8      261.96      257.27      5.48 o 
   8   1   8       83.96       97.04      3.52 o 
   9   1   8      690.92      705.52     13.46 o 
  10   1   8     1052.20      936.05     12.89 o 
  11   1   8        0.54       -0.73      1.73 o 
  12   1   8      746.52      669.27     11.03 o 
  13   1   8       99.61      104.41      6.96 o 
  14   1   8      319.00      277.24      7.52 o 
  15   1   8       16.61        4.70      2.48 o 
  16   1   8     1807.79     1746.86     21.31 o 
  17   1   8        6.06        2.60      2.61 o 
  18   1   8      264.69      250.06      9.13 o 
  19   1   8       53.30       64.49      5.07 o 
  20   1   8     1002.78      987.01     16.53 o 
  21   1   8        1.99       -2.33      2.95 o 
  22   1   8      152.34      140.58      7.45 o 
  23   1   8       99.04       99.62      6.82 o 
  24   1   8      147.74      124.40      7.70 o 
  25   1   8       28.52       34.70      5.48 o 
   0   2   8     3603.61     3761.53     36.09 o 
   1   2   8      448.03      469.34      5.88 o 
   2   2   8       37.01       36.45      2.13 o 
   3   2   8      230.38      220.16      3.82 o 
   4   2   8      543.73      572.14      8.92 o 
   5   2   8      304.58      293.39      4.23 o 
   6   2   8      209.66      212.40      4.41 o 
   7   2   8      188.24      179.83      5.36 o 
   8   2   8       68.63       64.32      2.76 o 
   9   2   8       36.05       24.48      2.24 o 
  10   2   8      114.10      112.68      5.53 o 
  11   2   8      280.29      265.05      6.78 o 
  12   2   8        1.38        0.11      1.86 o 
  13   2   8       14.35       18.53      2.83 o 
  14   2   8        2.55        3.12      2.25 o 
  15   2   8      450.82      439.21      9.58 o 
  16   2   8        5.13        5.32      2.53 o 
  17   2   8       39.98       32.26      3.95 o 
  18   2   8       20.37       18.08      3.39 o 
  19   2   8      253.52      259.25      8.62 o 
  20   2   8        0.04       -0.83      2.94 o 
  21   2   8       28.63       22.80      4.16 o 
  22   2   8       61.03       62.09      5.60 o 
  23   2   8       17.77       10.90      4.02 o 
  24   2   8        3.61        6.13      4.09 o 
  25   2   8       79.77       70.69      7.51 o 
   1   3   8       10.42        4.40      1.26 o 
   2   3   8      598.71      545.14      6.53 o 
   3   3   8       33.90       23.72      1.73 o 
   4   3   8      168.77      194.47      3.83 o 
   5   3   8      180.34      193.71      3.99 o 
   6   3   8        0.22       -0.50      1.14 o 
   7   3   8       17.41       14.02      1.71 o 
   8   3   8     1024.84     1078.17     11.61 o 
   9   3   8       62.30       57.84      3.29 o 
  10   3   8        2.14        3.52      1.80 o 
  11   3   8      167.02      161.12      5.66 o 
  12   3   8      958.48      899.65     16.01 o 
  13   3   8      927.54      887.63     13.47 o 
  14   3   8       50.89       56.46      5.03 o 
  15   3   8        2.27        1.47      2.34 o 
  16   3   8      158.70      153.17      6.44 o 
  17   3   8      111.86       99.45      5.77 o 
  18   3   8       24.95       24.99      3.70 o 
  19   3   8       97.90       83.72      5.76 o 
  20   3   8       86.38       71.76      5.59 o 
  21   3   8        7.50        5.81      3.57 o 
  22   3   8        0.10        1.50      3.62 o 
  23   3   8        0.14        1.40      3.87 o 
  24   3   8      155.00      162.59      8.79 o 
   0   4   8       43.74       22.98      2.61 o 
   1   4   8        0.85        5.03      1.38 o 
   2   4   8      838.13      891.51      9.46 o 
   3   4   8      675.22      719.39      9.40 o 
   4   4   8      454.34      484.13      7.10 o 
   5   4   8       34.40       27.91      2.12 o 
   6   4   8      469.22      529.04      7.25 o 
   7   4   8      203.00      228.98      4.82 o 
   8   4   8      791.33      812.46     10.03 o 
   9   4   8        0.06        1.31      1.77 o 
  10   4   8      717.80      630.42      9.76 o 
  11   4   8      152.96      123.38      4.76 o 
  12   4   8        6.30        3.78      2.30 o 
  13   4   8       37.80       23.99      3.21 o 
  14   4   8      171.64      151.47      6.13 o 
  15   4   8      209.14      199.31      8.85 o 
  16   4   8       77.49       76.56      5.09 o 
  17   4   8      231.79      230.48      7.95 o 
  18   4   8       16.39       16.91      3.62 o 
  19   4   8        0.50       -2.73      2.94 o 
  20   4   8       31.00       34.76      4.58 o 
  21   4   8      103.55      109.97      8.03 o 
  22   4   8        5.07        5.49      4.26 o 
  23   4   8       29.88       24.74      5.91 o 
   1   5   8       20.35       20.82      1.89 o 
   2   5   8      684.47      654.13      7.79 o 
   3   5   8       45.70       55.84      2.71 o 
   4   5   8      621.66      586.75      8.52 o 
   5   5   8      216.11      200.52      4.62 o 
   6   5   8      625.08      602.62     12.99 o 
   7   5   8       62.67       66.40      3.50 o 
   8   5   8      552.42      563.57      9.07 o 
   9   5   8      841.74      827.30     11.42 o 
  10   5   8      225.95      208.98      6.46 o 
  11   5   8      278.28      264.70      7.45 o 
  12   5   8       14.83       10.88      2.57 o 
  13   5   8      258.97      256.94     10.60 o 
  14   5   8       13.60       13.56      3.22 o 
  15   5   8       71.46       65.59      5.78 o 
  16   5   8      127.77      118.37      6.65 o 
  17   5   8        5.75        2.48      3.06 o 
  18   5   8        7.99        6.59      4.20 o 
  19   5   8        5.39        4.15      3.73 o 
  20   5   8      109.66      106.83      7.40 o 
  21   5   8       27.04       34.04      5.37 o 
  22   5   8        2.79       -0.16      4.24 o 
  23   5   8        4.96       10.33      5.14 o 
   0   6   8      649.08      558.36     11.89 o 
   1   6   8      279.21      275.17      6.62 o 
   2   6   8       34.12       29.67      2.59 o 
   3   6   8      169.52      149.24      4.92 o 
   4   6   8        3.01        3.70      1.85 o 
   5   6   8      214.99      198.99      5.61 o 
   6   6   8       25.31       20.20      3.17 o 
   7   6   8     1425.84     1376.66     15.76 o 
   8   6   8      141.48      157.75      8.04 o 
   9   6   8        7.41       10.46      2.49 o 
  10   6   8       69.40       71.91      5.06 o 
  11   6   8      845.30      821.03     13.20 o 
  12   6   8       27.64       28.95      3.56 o 
  13   6   8        4.41        2.09      2.56 o 
  14   6   8      122.59      115.53      6.48 o 
  15   6   8      297.53      297.50      9.58 o 
  16   6   8        0.88       -2.31      3.08 o 
  17   6   8      120.26      114.63      6.95 o 
  18   6   8        0.73        7.81      4.05 o 
  19   6   8      221.52      243.12      9.81 o 
  20   6   8       75.38       82.31      7.59 o 
  21   6   8      231.28      242.02     10.34 o 
   1   7   8      105.57      118.80      4.54 o 
   2   7   8     1581.17     1593.85     16.45 o 
   3   7   8       18.96       13.38      2.49 o 
   4   7   8       39.52       44.62      3.35 o 
   5   7   8       61.62       54.68      3.62 o 
   6   7   8      473.72      455.21      8.64 o 
   7   7   8       59.26       52.62      3.70 o 
   8   7   8      534.71      552.01     10.44 o 
   9   7   8        0.35        1.21      2.35 o 
  10   7   8      185.43      186.73      8.93 o 
  11   7   8       30.11       35.01      4.06 o 
  12   7   8      871.96      879.52     16.58 o 
  13   7   8      135.08      125.09      7.36 o 
  14   7   8      113.80      103.35      8.82 o 
  15   7   8       26.61       23.38      5.51 o 
  16   7   8      551.98      538.91     15.72 o 
  17   7   8       24.12       20.32      5.43 o 
  18   7   8       18.55       14.48      5.33 o 
  19   7   8       23.54       19.82      5.89 o 
  20   7   8      454.98      507.75     19.86 o 
   0   8   8      621.81      618.41     15.89 o 
   1   8   8      567.48      566.61     10.71 o 
   2   8   8       36.26       36.47      3.92 o 
   3   8   8     1286.02     1292.58     18.68 o 
   4   8   8       46.62       45.13      5.12 o 
   5   8   8       84.29       78.86      4.90 o 
   6   8   8       80.48       70.44      4.66 o 
   7   8   8      894.52      970.95     14.87 o 
   8   8   8        8.23        9.26      3.20 o 
   9   8   8        1.83        2.14      2.87 o 
  10   8   8       18.66       17.31      4.05 o 
  11   8   8      355.57      356.66     11.14 o 
  12   8   8       81.47       68.91      6.11 o 
  13   8   8      100.47      120.92      7.59 o 
  14   8   8       67.63       73.50     10.99 o 
  15   8   8      299.02      320.56     13.11 o 
  16   8   8       54.43       74.43      7.92 o 
  17   8   8      126.64      143.26     10.19 o 
  18   8   8      124.76      112.07     10.36 o 
   1   9   8       66.47       69.82      5.39 o 
   2   9   8      784.20      783.27     16.80 o 
   3   9   8        5.95       12.93      3.42 o 
   4   9   8      123.28      115.05      8.55 o 
   5   9   8        8.22        8.88      3.27 o 
   6   9   8      253.27      259.62      9.01 o 
   7   9   8        6.89       12.49      3.79 o 
   8   9   8      201.25      212.08     10.60 o 
   9   9   8        2.13        3.49      3.83 o 
  10   9   8       50.74       49.16      6.28 o 
  11   9   8       34.67       25.11      5.51 o 
  12   9   8      145.17      168.41     10.06 o 
  13   9   8       43.43       56.68      7.00 o 
  14   9   8       42.31       41.80      8.63 o 
  15   9   8       72.98       96.72      9.85 o 
  16   9   8       76.78       87.48     10.41 o 
   0  10   8        8.37        3.93      5.35 o 
   1  10   8      347.21      354.76     10.57 o 
   2  10   8       55.56       62.71      5.59 o 
   3  10   8      418.45      441.83     11.60 o 
   4  10   8       12.56        5.56      3.69 o 
   5  10   8       85.95       67.14      5.81 o 
   6  10   8       36.07       28.46      4.59 o 
   7  10   8      351.40      349.98     11.82 o 
   8  10   8       45.59       58.97      6.12 o 
   9  10   8        2.60       -2.93      4.29 o 
  10  10   8       10.41       11.41      5.04 o 
  11  10   8      264.71      295.36     13.09 o 
  12  10   8        0.13        2.69      5.02 o 
  13  10   8        0.57        0.56      5.02 o 
   1  11   8      139.77      123.71      8.47 o 
   2  11   8      164.79      168.77     10.33 o 
   3  11   8        0.08        4.78      3.96 o 
   4  11   8      118.14      123.79      7.68 o 
   5  11   8       11.70        7.96      4.33 o 
   6  11   8      402.70      416.92     15.84 o 
   7  11   8       79.43       99.89      8.16 o 
   8  11   8       72.19       62.33      8.29 o 
   9  11   8        9.77        9.53      8.97 o 
   1   1   9     1004.46     1001.89      9.42 o 
   2   1   9        3.42        6.94      1.30 o 
   3   1   9     1007.60      968.24      9.17 o 
   4   1   9      865.62      848.91      8.36 o 
   5   1   9     1191.65     1172.88     11.07 o 
   6   1   9       74.08       94.45      3.19 o 
   7   1   9      564.53      553.49      9.33 o 
   8   1   9       11.86        7.17      2.01 o 
   9   1   9      140.73      126.06      5.02 o 
  10   1   9       57.35       59.04      3.87 o 
  11   1   9       33.06       30.71      3.14 o 
  12   1   9       10.18       11.71      2.68 o 
  13   1   9        0.07        1.28      2.05 o 
  14   1   9       63.68       49.87      4.03 o 
  15   1   9       26.52       19.75      4.11 o 
  16   1   9        0.06        3.24      2.52 o 
  17   1   9      163.25      135.78      6.50 o 
  18   1   9       63.20       52.43      4.65 o 
  19   1   9        7.67       14.40      3.56 o 
  20   1   9      153.96      153.21      7.41 o 
  21   1   9       45.69       38.43      4.86 o 
  22   1   9        3.00        4.31      3.79 o 
  23   1   9        9.92        6.04      4.01 o 
  24   1   9       85.33       76.57      6.67 o 
   0   2   9     2681.02     2596.79     27.38 o 
   1   2   9      425.07      464.74      6.52 o 
   2   2   9       21.66       28.49      1.93 o 
   3   2   9      712.58      771.79      8.11 o 
   4   2   9     1992.32     1910.86     14.82 o 
   5   2   9     1036.63     1040.22     10.43 o 
   6   2   9      231.25      202.23      4.24 o 
   7   2   9     1106.22     1065.25     12.25 o 
   8   2   9      721.00      669.05     10.63 o 
   9   2   9      479.86      459.96      8.81 o 
  10   2   9     1509.34     1412.48     17.20 o 
  11   2   9     1303.59     1229.88     19.34 o 
  12   2   9       46.96       34.66      3.34 o 
  13   2   9       73.67       60.02      4.26 o 
  14   2   9      612.17      577.59     11.05 o 
  15   2   9        0.07       -0.81      2.30 o 
  16   2   9       47.67       44.62      5.15 o 
  17   2   9       43.02       35.43      4.06 o 
  18   2   9       17.68        6.57      3.19 o 
  19   2   9        0.02       -1.55      2.86 o 
  20   2   9       48.91       49.79      5.47 o 
  21   2   9        1.91        1.15      3.38 o 
  22   2   9       22.79       29.46      4.77 o 
  23   2   9       33.77       38.01      5.17 o 
  24   2   9        0.05        0.39      4.15 o 
   1   3   9     1069.73      986.39      9.76 o 
   2   3   9        4.18        6.74      1.42 o 
   3   3   9       60.76       51.07      2.64 o 
   4   3   9     3531.59     3731.70     26.75 o 
   5   3   9     5125.47     5029.13     34.18 o 
   6   3   9        6.36        7.64      1.70 o 
   7   3   9      325.47      300.82      5.76 o 
   8   3   9     1163.30     1187.60     13.81 o 
   9   3   9     3200.93     3109.28     29.24 o 
  10   3   9        7.13        3.63      2.23 o 
  11   3   9       56.36       42.52      3.62 o 
  12   3   9       40.33       37.09      3.54 o 
  13   3   9      655.15      603.98     12.08 o 
  14   3   9       34.40       32.00      4.56 o 
  15   3   9      255.07      261.87      8.04 o 
  16   3   9        2.41        5.06      2.73 o 
  17   3   9      487.98      485.08     11.02 o 
  18   3   9        9.77        8.84      3.30 o 
  19   3   9      290.69      304.36      9.57 o 
  20   3   9       19.09       23.49      4.18 o 
  21   3   9      282.39      290.46     12.38 o 
  22   3   9        0.11        1.07      3.79 o 
  23   3   9      170.32      162.34      8.52 o 
   0   4   9     3892.24     3932.95     37.91 o 
   1   4   9      265.16      301.52      7.46 o 
   2   4   9      503.27      517.96      6.88 o 
   3   4   9       59.35       64.40      2.82 o 
   4   4   9     3856.03     3785.19     27.51 o 
   5   4   9     1377.66     1411.46     13.51 o 
   6   4   9     1165.28     1227.34     12.43 o 
   7   4   9      112.31      115.43      4.10 o 
   8   4   9     1877.92     1844.56     18.76 o 
   9   4   9      352.93      356.86      7.32 o 
  10   4   9      329.70      317.18      7.74 o 
  11   4   9        0.03        0.99      2.06 o 
  12   4   9      279.78      265.12      7.48 o 
  13   4   9      133.85      131.57      5.84 o 
  14   4   9      580.08      577.93     11.36 o 
  15   4   9        7.83        9.71      2.96 o 
  16   4   9      104.64       86.43      5.52 o 
  17   4   9       81.31       71.91      5.30 o 
  18   4   9      732.92      774.63     14.48 o 
  19   4   9        2.38       10.10      3.86 o 
  20   4   9       30.34       26.08      4.79 o 
  21   4   9        0.58       -0.20      3.84 o 
  22   4   9      330.28      379.30     12.36 o 
  23   4   9       13.47       13.82      5.71 o 
   1   5   9      426.75      426.99      6.83 o 
   2   5   9      397.60      413.25      7.83 o 
   3   5   9      447.67      458.84      7.71 o 
   4   5   9       17.15       14.84      2.11 o 
   5   5   9       65.34       70.01      3.45 o 
   6   5   9       54.58       49.11      3.02 o 
   7   5   9       72.88       64.40      3.75 o 
   8   5   9       16.82       12.30      2.61 o 
   9   5   9      341.08      349.40      8.06 o 
  10   5   9      176.11      184.19      6.30 o 
  11   5   9      115.06      107.80      5.93 o 
  12   5   9       13.72       15.94      3.93 o 
  13   5   9     1473.39     1498.95     21.10 o 
  14   5   9       18.76       18.00      3.59 o 
  15   5   9      306.35      314.45      9.82 o 
  16   5   9      197.56      205.97      9.95 o 
  17   5   9      940.69      897.15     18.47 o 
  18   5   9      162.60      149.08      7.85 o 
  19   5   9      149.15      150.59     10.14 o 
  20   5   9       62.61       54.91      5.88 o 
  21   5   9      146.08      146.20     10.10 o 
  22   5   9       13.20       15.04      5.13 o 
   0   6   9       43.15       65.63      6.82 o 
   1   6   9      378.81      370.07      7.00 o 
   2   6   9      216.28      219.32      6.91 o 
   3   6   9      972.97      924.78     12.34 o 
   4   6   9       94.95      102.18      4.44 o 
   5   6   9      511.81      520.43      9.11 o 
   6   6   9      323.69      294.66      6.84 o 
   7   6   9       38.50       29.87      3.56 o 
   8   6   9      137.64      150.27      8.05 o 
   9   6   9      492.69      500.71     15.38 o 
  10   6   9       42.86       34.51      4.01 o 
  11   6   9        1.08       -0.57      2.58 o 
  12   6   9       70.96       61.65      5.63 o 
  13   6   9       15.36       12.88      3.75 o 
  14   6   9      267.25      263.43      9.92 o 
  15   6   9        8.95       14.97      4.32 o 
  16   6   9       61.10       62.01      6.16 o 
  17   6   9        2.61        6.05      4.15 o 
  18   6   9      520.59      533.11     14.57 o 
  19   6   9        0.67        0.40      4.24 o 
  20   6   9       62.36       57.02      6.66 o 
  21   6   9        1.06        1.00      5.44 o 
   1   7   9       91.81       88.01      4.47 o 
   2   7   9        0.75       -0.31      2.12 o 
   3   7   9       97.92       94.39      4.61 o 
   4   7   9       85.72       96.58      4.65 o 
   5   7   9       99.61       87.65      4.49 o 
   6   7   9       84.25       75.06      4.34 o 
   7   7   9      162.94      160.65      6.15 o 
   8   7   9        0.24        2.77      2.65 o 
   9   7   9      183.73      203.90      7.63 o 
  10   7   9       77.73       66.83      5.77 o 
  11   7   9      254.39      279.68      9.01 o 
  12   7   9       85.89       79.68      6.35 o 
  13   7   9      280.68      298.26     10.70 o 
  14   7   9        3.52       -1.79      4.33 o 
  15   7   9       38.54       52.45      6.82 o 
  16   7   9       81.86       87.77     10.39 o 
  17   7   9      129.16      113.86      9.10 o 
  18   7   9        1.40        0.05      5.13 o 
  19   7   9       71.06       82.42      8.71 o 
   0   8   9       35.46       22.99      7.48 o 
   1   8   9        0.98        3.13      2.74 o 
   2   8   9       42.70       39.81      5.02 o 
   3   8   9        0.03       -1.92      2.39 o 
   4   8   9       30.35       23.53      3.31 o 
   5   8   9       37.56       38.40      3.84 o 
   6   8   9       28.29       31.26      4.14 o 
   7   8   9       38.99       40.98      4.26 o 
   8   8   9       52.09       51.21      5.28 o 
   9   8   9       83.88      101.50      6.81 o 
  10   8   9        3.10       -2.52      3.37 o 
  11   8   9        6.57        4.46      4.28 o 
  12   8   9       48.76       36.47      6.57 o 
  13   8   9      273.14      301.14     13.09 o 
  14   8   9       42.41       52.10      8.43 o 
  15   8   9       65.61       70.21      7.81 o 
  16   8   9        0.00        5.21      5.32 o 
  17   8   9        2.76        3.02      5.39 o 
   1   9   9      159.35      171.23      9.55 o 
   2   9   9        6.69        7.55      3.25 o 
   3   9   9       21.79       22.50      4.03 o 
   4   9   9       43.76       50.05      4.93 o 
   5   9   9      195.45      196.80      8.61 o 
   6   9   9      305.37      312.92     10.74 o 
   7   9   9        3.52        4.77      3.63 o 
   8   9   9        8.26        5.61      4.02 o 
   9   9   9       79.41       77.28      7.48 o 
  10   9   9      151.54      140.70      9.40 o 
  11   9   9        1.66        3.76      4.55 o 
  12   9   9       15.44       16.30      5.36 o 
  13   9   9       23.95       20.59      6.38 o 
  14   9   9        5.38        7.81      6.50 o 
  15   9   9        6.32        7.87      5.99 o 
   0  10   9        1.75       10.36      7.90 o 
   1  10   9       42.90       46.50      5.60 o 
   2  10   9       54.97       55.99      5.94 o 
   3  10   9        7.76        4.98      3.67 o 
   4  10   9       48.78       45.47      5.20 o 
   5  10   9        0.19        5.67      3.65 o 
   6  10   9       78.89       78.73      7.53 o 
   7  10   9        5.14        9.73      4.35 o 
   8  10   9      254.06      273.63     12.34 o 
   9  10   9        4.00        2.76      4.90 o 
  10  10   9       22.77       16.23      5.64 o 
  11  10   9        0.02        4.90      5.29 o 
  12  10   9      110.36      113.81     14.79 o 
   1  11   9      195.03      198.08     11.32 o 
   2  11   9      100.08      117.22      8.33 o 
   3  11   9      111.24      107.89      8.15 o 
   4  11   9       93.37       85.85      7.51 o 
   5  11   9      142.14      137.78      8.89 o 
   6  11   9       11.38       12.17      5.26 o 
   7  11   9       41.18       48.41     16.73 o 
   0   0  10     1123.82     1190.63     21.89 o 
   1   0  10      698.78      669.55     10.82 o 
   2   0  10      244.51      249.59      6.34 o 
   3   0  10     1650.18     1592.07     18.65 o 
   4   0  10        1.81        4.58      1.92 o 
   5   0  10     1438.62     1258.69     21.77 o 
   6   0  10      119.23      121.63      6.91 o 
   7   0  10     2516.30     2438.33     34.16 o 
   8   0  10       42.73       31.03      7.15 o 
   9   0  10       79.35       61.94      5.78 o 
  10   0  10        5.80        2.53      2.65 o 
  11   0  10      399.36      385.68     12.22 o 
  12   0  10      579.25      566.01     19.43 o 
  13   0  10      304.72      279.48     15.34 o 
  14   0  10       19.03       12.75      6.10 o 
  15   0  10       61.66       68.51      6.90 o 
  16   0  10      142.58      144.24      9.95 o 
  17   0  10        0.22        2.56      3.91 o 
  18   0  10      173.42      161.45     14.03 o 
  19   0  10      460.11      452.11     16.01 o 
  20   0  10      248.51      270.02     13.41 o 
  21   0  10        1.14       -4.47      4.87 o 
  22   0  10      418.36      437.88     17.20 o 
  23   0  10      550.30      599.41     20.02 o 
   1   1  10       37.87       34.32      2.11 o 
   2   1  10      784.94      761.87      8.25 o 
   3   1  10      402.22      433.98      6.86 o 
   4   1  10      363.95      369.45      5.80 o 
   5   1  10        0.31        4.35      3.51 o 
   6   1  10     3622.90     3427.33     30.78 o 
   7   1  10       82.47       70.08      4.08 o 
   8   1  10      283.59      279.27      7.50 o 
   9   1  10        5.49        6.65      2.27 o 
  10   1  10     1714.01     1639.93     19.36 o 
  11   1  10        2.56        0.47      2.10 o 
  12   1  10      160.83      136.32      5.76 o 
  13   1  10       80.85       80.15      4.91 o 
  14   1  10      427.56      381.88      9.17 o 
  15   1  10      108.79       93.98      5.52 o 
  16   1  10      455.48      429.90     10.25 o 
  17   1  10      139.61      121.99      6.42 o 
  18   1  10      358.90      324.09      9.56 o 
  19   1  10       50.34       41.53      4.69 o 
  20   1  10      507.20      495.57     12.04 o 
  21   1  10       40.59       31.53      4.79 o 
  22   1  10        0.38        3.62      3.90 o 
  23   1  10        2.20        0.66      4.06 o 
   0   2  10       16.50       14.94      2.46 o 
   1   2  10      640.48      623.51      7.51 o 
   2   2  10      199.34      220.35      4.35 o 
   3   2  10     1652.76     1665.80     14.79 o 
   4   2  10        1.64        1.27      1.46 o 
   5   2  10        0.56        4.70      2.22 o 
   6   2  10      522.00      545.58      7.95 o 
   7   2  10      673.58      662.86     11.50 o 
   8   2  10       13.58       13.12      2.50 o 
   9   2  10      213.66      227.82      8.78 o 
  10   2  10      120.83      127.97      5.52 o 
  11   2  10      313.67      302.63      7.74 o 
  12   2  10       41.58       36.19      3.57 o 
  13   2  10      346.22      335.12      8.45 o 
  14   2  10       10.71        7.62      2.73 o 
  15   2  10     1065.85     1044.42     16.98 o 
  16   2  10        2.27        4.55      2.67 o 
  17   2  10       57.66       53.39      6.36 o 
  18   2  10       30.29       28.45      4.09 o 
  19   2  10     1007.58     1016.79     17.19 o 
  20   2  10        1.97        6.32      3.68 o 
  21   2  10        0.79        1.71      3.61 o 
  22   2  10       48.08       36.37      5.41 o 
  23   2  10      212.94      201.49      9.23 o 
   1   3  10       24.89       24.55      2.03 o 
   2   3  10      228.99      244.16      5.10 o 
   3   3  10      254.47      278.29      5.36 o 
   4   3  10      126.98      140.14      4.06 o 
   5   3  10        7.56        4.37      1.60 o 
   6   3  10      264.28      291.73      6.59 o 
   7   3  10        6.91        5.61      2.31 o 
   8   3  10      247.41      239.72      7.46 o 
   9   3  10      128.40      115.91      5.25 o 
  10   3  10      459.42      448.88      9.32 o 
  11   3  10       82.85       72.44      4.53 o 
  12   3  10       21.13       19.36      3.09 o 
  13   3  10       10.66        5.71      2.51 o 
  14   3  10       41.88       35.15      3.83 o 
  15   3  10      144.83      145.74      6.58 o 
  16   3  10      192.76      205.23      7.68 o 
  17   3  10        2.99        6.95      3.12 o 
  18   3  10      165.87      152.27      7.30 o 
  19   3  10      128.41      125.23      7.40 o 
  20   3  10       12.90        7.40      3.84 o 
  21   3  10        0.12       -3.18      3.60 o 
  22   3  10      118.27      129.24      7.71 o 
  23   3  10        3.11        1.15      5.10 o 
   0   4  10        0.64        5.79      2.30 o 
   1   4  10       25.97       16.99      2.00 o 
   2   4  10        5.29        7.83      1.82 o 
   3   4  10      326.33      354.02      6.27 o 
   4   4  10      732.39      716.43     13.69 o 
   5   4  10      762.73      719.65      9.25 o 
   6   4  10       12.09        9.28      2.08 o 
   7   4  10      109.76      105.56      4.52 o 
   8   4  10     1389.94     1326.27     15.56 o 
   9   4  10       24.72       20.36      3.05 o 
  10   4  10       13.15        8.20      2.50 o 
  11   4  10       55.57       64.34      4.62 o 
  12   4  10        0.68       -0.40      2.22 o 
  13   4  10       46.87       41.19      3.99 o 
  14   4  10        9.69        6.09      2.87 o 
  15   4  10       47.35       53.27      4.61 o 
  16   4  10      144.16      142.38      7.92 o 
  17   4  10       62.77       69.92      5.47 o 
  18   4  10        0.33       -1.08      3.45 o 
  19   4  10        5.72        2.34      3.84 o 
  20   4  10        0.06       -3.53      3.58 o 
  21   4  10       66.56       57.95      6.38 o 
  22   4  10        0.20        0.06      4.20 o 
   1   5  10        0.61        5.50      1.71 o 
   2   5  10        0.89        1.38      1.69 o 
   3   5  10        0.03       -0.27      1.66 o 
   4   5  10      132.17      131.26      4.49 o 
   5   5  10       63.02       41.46      3.02 o 
   6   5  10      221.87      220.34      6.04 o 
   7   5  10       16.24       11.35      2.69 o 
   8   5  10       60.70       59.63      4.14 o 
   9   5  10      182.04      164.66      6.12 o 
  10   5  10       54.57       45.48      4.98 o 
  11   5  10       57.42       52.24      5.47 o 
  12   5  10        1.73        4.09      2.74 o 
  13   5  10       14.28       15.36      3.57 o 
  14   5  10        0.18        2.70      2.89 o 
  15   5  10       11.00        8.55      3.42 o 
  16   5  10       11.31       12.57      3.93 o 
  17   5  10       16.87       16.79      4.23 o 
  18   5  10       79.23       78.88      6.55 o 
  19   5  10        0.03       -3.81      3.81 o 
  20   5  10        0.02       -2.45      3.80 o 
  21   5  10        7.66       -1.35      4.47 o 
   0   6  10      213.62      198.23      9.01 o 
   1   6  10      353.34      344.04      7.48 o 
   2   6  10        0.76        5.17      2.33 o 
   3   6  10     1101.38     1102.02     15.01 o 
   4   6  10       25.14       28.16      3.00 o 
   5   6  10       51.88       48.86      3.56 o 
   6   6  10        7.05        2.98      2.47 o 
   7   6  10      430.43      419.52      9.94 o 
   8   6  10      404.77      384.86      9.66 o 
   9   6  10       75.67       63.16      6.46 o 
  10   6  10       20.66       21.60      3.92 o 
  11   6  10       86.15       85.51      6.43 o 
  12   6  10       51.33       34.28      4.74 o 
  13   6  10        0.04        3.94      3.42 o 
  14   6  10        0.67        3.21      3.63 o 
  15   6  10      486.76      534.99     14.15 o 
  16   6  10        4.55        6.24      4.21 o 
  17   6  10       85.13       91.78      7.59 o 
  18   6  10        1.02        2.01      4.09 o 
  19   6  10      497.71      530.39     15.25 o 
  20   6  10        0.05        8.77      5.95 o 
   1   7  10       81.03       77.11      4.82 o 
   2   7  10      124.32      121.32      5.22 o 
   3   7  10      305.30      307.18      8.11 o 
   4   7  10      373.70      406.60      8.58 o 
   5   7  10       51.47       48.81      4.10 o 
   6   7  10      480.75      530.27     11.93 o 
   7   7  10       36.53       37.47      4.21 o 
   8   7  10      243.53      249.11      8.50 o 
   9   7  10      175.31      184.65     10.22 o 
  10   7  10      640.44      643.49     16.04 o 
  11   7  10        0.49       -0.08      3.48 o 
  12   7  10      477.97      476.95     13.14 o 
  13   7  10       48.73       27.48      4.97 o 
  14   7  10      226.05      234.92     11.54 o 
  15   7  10       90.08      100.01      8.66 o 
  16   7  10      678.92      715.98     19.15 o 
  17   7  10        0.09        0.09      4.98 o 
  18   7  10        8.51        7.32      5.47 o 
   0   8  10       28.55       21.03      9.21 o 
   1   8  10      456.26      441.86     10.75 o 
   2   8  10        8.35        8.85      3.13 o 
   3   8  10      724.86      740.89     15.06 o 
   4   8  10      103.13      113.50      5.96 o 
   5   8  10      248.79      263.17      9.81 o 
   6   8  10        7.53        7.61      3.14 o 
   7   8  10      285.77      278.25      9.95 o 
   8   8  10       43.40       45.15      5.69 o 
   9   8  10      134.94      119.41      8.59 o 
  10   8  10        1.46        6.92      4.07 o 
  11   8  10      185.91      187.15     10.39 o 
  12   8  10       28.80       34.10      6.03 o 
  13   8  10       34.30       38.28      6.47 o 
  14   8  10        2.67        4.20      4.70 o 
  15   8  10      404.96      410.54     17.95 o 
  16   8  10        3.09        9.88      5.49 o 
   1   9  10       12.05       14.09      4.16 o 
   2   9  10      760.06      827.18     17.08 o 
   3   9  10        1.84        3.96      3.73 o 
   4   9  10       52.25       48.44      5.00 o 
   5   9  10        4.82        6.14      3.95 o 
   6   9  10      540.00      572.04     14.19 o 
   7   9  10        4.78        4.78      4.24 o 
   8   9  10       61.83       83.71      7.78 o 
   9   9  10        0.37        5.72      4.44 o 
  10   9  10      250.96      267.14     16.63 o 
  11   9  10       34.42       16.27      8.27 o 
  12   9  10      212.22      228.96     17.90 o 
  13   9  10        0.07       -2.04      5.67 o 
  14   9  10      104.69      110.07     22.53 o 
   0  10  10       61.28       68.11     13.68 o 
   1  10  10       12.01       13.93      4.28 o 
   2  10  10       29.57       30.60      5.14 o 
   3  10  10      147.04      146.02      9.36 o 
   4  10  10        1.93        0.27      4.23 o 
   5  10  10       10.19        5.62      4.17 o 
   6  10  10       63.56       61.36      7.27 o 
   7  10  10      616.20      697.04     18.63 o 
   8  10  10       58.76       71.81      7.92 o 
   9  10  10        2.30        9.03      5.25 o 
  10  10  10       16.22       11.68      9.43 o 
   1  11  10       38.19       36.72      5.96 o 
   2  11  10       82.14       85.21      7.53 o 
   3  11  10       33.01       40.52      6.83 o 
   1   1  11      666.16      672.16      8.05 o 
   2   1  11      126.34      108.39      3.36 o 
   3   1  11      674.63      640.70      9.47 o 
   4   1  11      140.68      127.73      4.52 o 
   5   1  11      465.41      441.41      8.73 o 
   6   1  11      473.13      461.76      9.74 o 
   7   1  11        3.83        0.14      1.97 o 
   8   1  11      136.93      108.52      5.05 o 
   9   1  11      115.44       95.05      4.99 o 
  10   1  11      348.36      319.80      8.03 o 
  11   1  11      165.29      135.51      5.91 o 
  12   1  11       28.06       29.29      3.43 o 
  13   1  11        0.14       -1.38      2.33 o 
  14   1  11      130.03      109.56      5.89 o 
  15   1  11        1.85       -0.18      2.73 o 
  16   1  11      191.11      184.17      9.34 o 
  17   1  11       24.04       20.45      3.92 o 
  18   1  11       23.52       27.70      4.25 o 
  19   1  11        0.23        0.57      3.42 o 
  20   1  11        0.05       -0.12      3.58 o 
  21   1  11       36.07       31.67      5.69 o 
  22   1  11        9.86       11.10      4.33 o 
   0   2  11       32.86       23.41      2.85 o 
   1   2  11       73.37       80.97      3.12 o 
   2   2  11       89.41       88.27      3.42 o 
   3   2  11       62.66       74.99      3.24 o 
   4   2  11     1229.11     1180.44     12.89 o 
   5   2  11      193.22      200.62      7.31 o 
   6   2  11      948.96      931.75     13.41 o 
   7   2  11       21.46       21.48      2.97 o 
   8   2  11     1630.95     1618.45     19.29 o 
   9   2  11      301.86      322.68     10.16 o 
  10   2  11     1572.30     1481.66     19.67 o 
  11   2  11      530.14      544.48     18.25 o 
  12   2  11       10.71        5.03      2.72 o 
  13   2  11        0.36        2.20      2.65 o 
  14   2  11      557.50      540.84     11.42 o 
  15   2  11      138.16      146.28      6.92 o 
  16   2  11       36.27       27.78      3.88 o 
  17   2  11        9.44       10.23      3.46 o 
  18   2  11       96.17       74.48      5.81 o 
  19   2  11       40.19       30.06      4.61 o 
  20   2  11      151.61      151.59      7.99 o 
  21   2  11      112.58      111.84      7.50 o 
  22   2  11      112.85      119.89      7.91 o 
   1   3  11      946.18      930.99     11.35 o 
   2   3  11      481.00      532.43      7.79 o 
   3   3  11      648.23      609.06      8.40 o 
   4   3  11        8.04        9.30      2.31 o 
   5   3  11     1525.16     1544.98     15.74 o 
   6   3  11      334.48      350.86      8.54 o 
   7   3  11      112.50       85.23      6.11 o 
   8   3  11       58.84       53.37      3.98 o 
   9   3  11     1102.31     1129.19     15.79 o 
  10   3  11      300.07      299.26      8.09 o 
  11   3  11      136.09      141.54      6.08 o 
  12   3  11      147.31      135.67      6.19 o 
  13   3  11      534.69      551.69     11.42 o 
  14   3  11        4.06        2.80      2.73 o 
  15   3  11      130.76      111.31      6.19 o 
  16   3  11      247.35      245.41      8.52 o 
  17   3  11      397.83      397.27     11.04 o 
  18   3  11      181.73      176.38      7.97 o 
  19   3  11       29.48       30.58      4.44 o 
  20   3  11      262.41      269.97     12.13 o 
  21   3  11      136.35      142.39      8.08 o 
  22   3  11       47.89       54.49      7.38 o 
   0   4  11     2763.97     2745.10     30.04 o 
   1   4  11        0.12        1.79      1.84 o 
   2   4  11      371.75      385.41      6.78 o 
   3   4  11       54.95       55.49      3.70 o 
   4   4  11     1734.79     1713.24     17.13 o 
   5   4  11        9.05        8.49      2.23 o 
   6   4  11      817.69      826.63     11.83 o 
   7   4  11      461.77      448.17      9.37 o 
   8   4  11      420.72      402.46      9.06 o 
   9   4  11       43.70       46.96      4.35 o 
  10   4  11      193.29      190.96      6.82 o 
  11   4  11      351.27      347.00      8.83 o 
  12   4  11      150.71      156.60      6.66 o 
  13   4  11        0.00        0.06      2.63 o 
  14   4  11      227.94      237.26      8.17 o 
  15   4  11        8.88        4.89      3.18 o 
  16   4  11      148.76      152.74      7.97 o 
  17   4  11        0.49        0.46      3.48 o 
  18   4  11      274.75      264.47     12.03 o 
  19   4  11        1.98        7.39      4.10 o 
  20   4  11        9.43        5.63      4.23 o 
  21   4  11       13.06        8.55      5.59 o 
   1   5  11      429.92      484.89      9.76 o 
   2   5  11      793.21      780.32     10.75 o 
   3   5  11      265.92      308.19      6.68 o 
   4   5  11      501.04      475.56      8.80 o 
   5   5  11      682.13      712.07     10.97 o 
   6   5  11       46.81       41.62      4.12 o 
   7   5  11      896.25      883.04     13.65 o 
   8   5  11       16.05        9.88      3.07 o 
   9   5  11      647.34      632.21     14.93 o 
  10   5  11        0.04        2.41      2.70 o 
  11   5  11      315.93      301.11      9.37 o 
  12   5  11       38.26       35.94      4.42 o 
  13   5  11     1003.24      979.41     19.61 o 
  14   5  11       88.20       86.32      6.23 o 
  15   5  11      170.25      176.33      8.33 o 
  16   5  11       11.95        9.79      3.97 o 
  17   5  11      577.86      598.54     14.34 o 
  18   5  11       75.50       67.30      6.42 o 
  19   5  11      229.61      242.97     10.32 o 
  20   5  11        2.79        7.13      5.33 o 
   0   6  11      770.52      756.48     18.23 o 
   1   6  11       50.46       46.77      3.85 o 
   2   6  11       82.47       78.77      4.42 o 
   3   6  11       73.33       71.96      4.29 o 
   4   6  11      189.67      195.19      6.60 o 
   5   6  11       39.57       40.51      3.79 o 
   6   6  11      166.00      162.63      7.36 o 
   7   6  11       54.93       45.61      4.43 o 
   8   6  11       38.04       36.77      4.67 o 
   9   6  11        7.37        4.62      3.45 o 
  10   6  11      133.79      144.81      7.90 o 
  11   6  11       22.60       20.95      4.35 o 
  12   6  11      359.50      392.43     11.99 o 
  13   6  11        4.88        5.39      3.78 o 
  14   6  11      446.09      456.66     14.97 o 
  15   6  11       29.23       24.55      5.12 o 
  16   6  11      334.78      307.58     13.12 o 
  17   6  11       37.45       35.83      6.02 o 
  18   6  11      371.25      410.90     13.81 o 
   1   7  11        7.51        4.60      2.67 o 
   2   7  11       71.78       77.42      6.10 o 
   3   7  11       34.83       33.40      3.52 o 
   4   7  11       26.84       21.25      3.53 o 
   5   7  11        0.81        0.45      2.57 o 
   6   7  11        3.12        4.26      3.00 o 
   7   7  11      240.82      249.77      8.56 o 
   8   7  11       12.11        9.22      3.34 o 
   9   7  11        3.15        2.19      3.63 o 
  10   7  11       85.77       83.19      6.58 o 
  11   7  11      437.73      458.76     12.93 o 
  12   7  11        0.16        3.02      4.09 o 
  13   7  11       39.48       40.10      5.74 o 
  14   7  11       42.87       41.42      6.79 o 
  15   7  11       55.36       59.60      7.38 o 
  16   7  11        0.03       -0.02      4.67 o 
  17   7  11       34.43       19.63      9.10 o 
   0   8  11      191.90      224.79     11.01 o 
   1   8  11       17.42       13.51      3.63 o 
   2   8  11       39.55       39.69      4.58 o 
   3   8  11       77.71       89.82      6.08 o 
   4   8  11       25.77       26.68      4.52 o 
   5   8  11       28.36       31.90      4.32 o 
   6   8  11       18.32       18.78      4.30 o 
   7   8  11        3.32        4.12      3.62 o 
   8   8  11        3.72       10.33      4.70 o 
   9   8  11       26.16       15.84      5.18 o 
  10   8  11       45.04       31.24      5.89 o 
  11   8  11        0.74        3.82      4.75 o 
  12   8  11       20.76       16.63      5.58 o 
  13   8  11       13.20        8.92      5.40 o 
  14   8  11       13.71       17.73      5.85 o 
  15   8  11       43.67       38.77     11.55 o 
   1   9  11       84.62       95.82      8.01 o 
   2   9  11       92.84      104.93      7.43 o 
   3   9  11        2.88        7.50      4.19 o 
   4   9  11        2.48       -1.30      4.03 o 
   5   9  11      129.56      139.73     10.33 o 
   6   9  11        3.74        1.34      4.73 o 
   7   9  11        1.61        3.35      5.05 o 
   8   9  11       60.09       61.33      8.99 o 
   9   9  11        9.30        8.69      5.79 o 
  10   9  11        0.65       -5.16      5.16 o 
  11   9  11        6.74       14.95      6.41 o 
  12   9  11       10.18        8.37     12.87 o 
   0  10  11      111.78      103.81     14.52 o 
   1  10  11       40.87       41.02      6.48 o 
   2  10  11        1.25        7.11      4.38 o 
   3  10  11      124.14      118.22      9.08 o 
   4  10  11      120.58      113.45      8.92 o 
   5  10  11       10.94       18.71      6.54 o 
   6  10  11       27.21       31.35      7.07 o 
   7  10  11      206.95      246.62     13.75 o 
   0   0  12        3.30        2.98      3.30 o 
   1   0  12        2.68        5.82      2.36 o 
   2   0  12       14.42       16.50      3.12 o 
   3   0  12       15.99       19.51      4.46 o 
   4   0  12        2.91        0.52      2.94 o 
   5   0  12      933.72      917.63     33.67 o 
   6   0  12      308.63      329.78     13.38 o 
   7   0  12     2117.83     2091.54     38.38 o 
   8   0  12       49.50       47.00      6.04 o 
   9   0  12      261.67      239.61     10.45 o 
  10   0  12     1080.31     1097.96     31.08 o 
  11   0  12     1606.42     1526.39     28.04 o 
  12   0  12      324.40      278.02     15.61 o 
  13   0  12      160.25      154.00      9.71 o 
  14   0  12      636.30      614.94     17.61 o 
  15   0  12      350.37      356.33     13.90 o 
  16   0  12       18.62       14.95      4.98 o 
  17   0  12       49.71       43.73      6.86 o 
  18   0  12      458.41      472.73     16.70 o 
  19   0  12      371.33      377.85     15.88 o 
  20   0  12        1.62       -0.62      5.35 o 
  21   0  12       18.44       17.44      6.75 o 
   1   1  12        1.30        3.36      1.65 o 
   2   1  12      634.93      634.44     10.91 o 
   3   1  12      315.43      327.21      8.18 o 
   4   1  12      228.57      235.49      6.69 o 
   5   1  12       13.66        8.51      2.41 o 
   6   1  12      380.08      367.69      8.38 o 
   7   1  12      381.51      389.19      8.79 o 
   8   1  12       53.13       52.69      4.17 o 
   9   1  12      300.60      299.39      8.01 o 
  10   1  12      131.19      119.40      5.83 o 
  11   1  12      302.93      295.69      8.41 o 
  12   1  12      466.90      452.00     11.04 o 
  13   1  12      497.32      466.30     11.93 o 
  14   1  12      213.03      201.36      7.71 o 
  15   1  12        4.03       -0.17      2.76 o 
  16   1  12      317.70      324.31     10.31 o 
  17   1  12       48.21       44.75      4.75 o 
  18   1  12      154.50      133.22      7.37 o 
  19   1  12      303.95      328.48     10.54 o 
  20   1  12      501.83      540.50     15.49 o 
  21   1  12        0.44        0.89      4.04 o 
   0   2  12      531.78      536.25     10.60 o 
   1   2  12      119.48      125.96      4.15 o 
   2   2  12       30.28       24.69      2.37 o 
   3   2  12      588.32      608.87      9.03 o 
   4   2  12       43.87       47.24      3.77 o 
   5   2  12        5.88        4.36      2.28 o 
   6   2  12        0.10        0.58      2.27 o 
   7   2  12      721.55      701.62     12.01 o 
   8   2  12       93.07       90.42      5.16 o 
   9   2  12        0.01        1.57      2.52 o 
  10   2  12      109.72      106.07      5.64 o 
  11   2  12      622.98      616.52     12.00 o 
  12   2  12        1.83        2.08      2.73 o 
  13   2  12       24.47       16.91      3.46 o 
  14   2  12       34.85       32.92      4.17 o 
  15   2  12      415.82      400.96     10.44 o 
  16   2  12       48.19       42.05      4.68 o 
  17   2  12        4.59        0.84      3.35 o 
  18   2  12        0.55        1.73      3.42 o 
  19   2  12      163.46      148.13      7.98 o 
  20   2  12       61.02       55.48      5.60 o 
  21   2  12       98.68      105.14      8.07 o 
   1   3  12       65.66       58.28      3.24 o 
   2   3  12     1031.81     1039.84     11.84 o 
   3   3  12      140.88      144.83      4.77 o 
   4   3  12      132.26      138.47      5.61 o 
   5   3  12        6.81        6.11      2.44 o 
   6   3  12      909.57      921.96     15.33 o 
   7   3  12       39.35       41.09      3.91 o 
   8   3  12        2.66        3.95      2.43 o 
   9   3  12        5.89        2.67      2.57 o 
  10   3  12      673.26      681.17     12.54 o 
  11   3  12        0.62        1.15      2.83 o 
  12   3  12        8.14       12.30      3.12 o 
  13   3  12        0.73       -0.06      2.82 o 
  14   3  12       52.74       57.91      4.99 o 
  15   3  12        1.11        0.16      2.94 o 
  16   3  12      199.48      181.81      7.94 o 
  17   3  12        4.89        3.68      3.40 o 
  18   3  12       21.47       18.16      4.13 o 
  19   3  12        0.00        0.40      3.74 o 
  20   3  12        8.65        7.71      4.21 o 
   0   4  12      109.20      109.43      6.35 o 
   1   4  12      488.67      507.13      8.52 o 
   2   4  12      310.17      328.43      6.52 o 
   3   4  12      299.20      298.91      6.61 o 
   4   4  12       98.70      106.80      4.45 o 
   5   4  12       80.30       77.49      4.74 o 
   6   4  12      999.78      979.00     14.61 o 
   7   4  12      213.01      203.27      7.74 o 
   8   4  12       28.63       27.04      3.49 o 
   9   4  12      121.14      117.71      5.96 o 
  10   4  12      135.12      116.74      5.95 o 
  11   4  12       84.95       82.43      5.66 o 
  12   4  12        1.04        0.31      2.88 o 
  13   4  12       27.31       19.78      3.68 o 
  14   4  12       27.23       18.37      4.05 o 
  15   4  12       11.57        9.31      3.75 o 
  16   4  12        0.18        0.38      3.42 o 
  17   4  12       16.26       17.38      4.48 o 
  18   4  12       27.24       16.30      4.60 o 
  19   4  12       30.69       23.95      5.07 o 
  20   4  12        4.40        6.31      8.34 o 
   1   5  12      223.58      211.90      7.23 o 
   2   5  12      201.36      201.85      6.22 o 
   3   5  12      108.53       83.25      4.42 o 
   4   5  12      191.16      204.00      6.26 o 
   5   5  12      130.45      129.74      5.68 o 
   6   5  12      266.31      260.41      8.31 o 
   7   5  12       62.32       59.84      5.03 o 
   8   5  12        3.09        2.91      2.97 o 
   9   5  12       29.46       27.86      3.90 o 
  10   5  12      135.37      142.16      7.08 o 
  11   5  12        3.20        1.46      3.33 o 
  12   5  12       93.19      100.62      6.59 o 
  13   5  12      101.64       95.25      6.57 o 
  14   5  12       49.62       49.69      6.28 o 
  15   5  12        0.23       -0.84      3.68 o 
  16   5  12       63.46       52.94      5.71 o 
  17   5  12       19.65       18.41      5.42 o 
  18   5  12       19.08       16.68      4.55 o 
   0   6  12      394.19      416.47     15.38 o 
   1   6  12      104.66       99.01      5.33 o 
   2   6  12       24.39       28.14      3.45 o 
   3   6  12      155.59      155.86      6.66 o 
   4   6  12      263.63      271.29      7.81 o 
   5   6  12       15.12        9.32      3.17 o 
   6   6  12        4.18        5.54      4.54 o 
   7   6  12       13.16       18.45      4.03 o 
   8   6  12      247.15      266.36      9.96 o 
   9   6  12        0.88        3.92      3.59 o 
  10   6  12        9.50        7.40      3.87 o 
  11   6  12       93.10      102.65      7.31 o 
  12   6  12      280.55      297.92     11.18 o 
  13   6  12      157.06      173.46      9.31 o 
  14   6  12        0.48       10.83      5.23 o 
  15   6  12      273.47      280.61     12.94 o 
  16   6  12       17.46       18.51      5.36 o 
  17   6  12       29.89       19.09      5.33 o 
   1   7  12      261.68      271.07      8.30 o 
   2   7  12      708.40      743.85     16.05 o 
   3   7  12      167.59      149.23      6.97 o 
   4   7  12       65.66       72.14      9.84 o 
   5   7  12      238.54      258.57      8.85 o 
   6   7  12      392.04      403.39     10.80 o 
   7   7  12        7.76        0.94      3.43 o 
   8   7  12        2.61        4.42      3.73 o 
   9   7  12      322.20      329.36     15.21 o 
  10   7  12      245.61      248.89     10.36 o 
  11   7  12        5.33        1.86      4.01 o 
  12   7  12       83.95       76.44      8.16 o 
  13   7  12      102.10       96.83      7.85 o 
  14   7  12       75.08       64.24      8.64 o 
  15   7  12        6.50       10.16      6.24 o 
   0   8  12      420.73      401.29     14.38 o 
   1   8  12      694.36      773.79     18.19 o 
   2   8  12        1.85        1.83      3.64 o 
   3   8  12     1022.82     1096.28     19.83 o 
   4   8  12       75.00       72.29      6.94 o 
   5   8  12       81.74       85.46      7.62 o 
   6   8  12       63.61       47.38      5.84 o 
   7   8  12      554.53      571.59     16.14 o 
   8   8  12       15.51       10.65      5.11 o 
   9   8  12       20.66       20.06      5.44 o 
  10   8  12      110.59       99.92     10.61 o 
  11   8  12      493.24      554.62     18.82 o 
  12   8  12        0.84        4.79      5.16 o 
  13   8  12       17.26       11.19      9.53 o 
   1   9  12       97.67      111.86      7.72 o 
   2   9  12      466.07      477.52     15.80 o 
   3   9  12       39.01       43.51      6.32 o 
   4   9  12      213.61      280.13     14.01 o 
   5   9  12       11.72        8.86      5.55 o 
   6   9  12      141.86      144.27     10.71 o 
   7   9  12       16.17       17.49      7.25 o 
   8   9  12      212.43      240.42     13.82 o 
   9   9  12        0.13        7.46      5.84 o 
  10   9  12       32.84       16.09     14.16 o 
   0  10  12       78.94       49.93      9.23 o 
   1  10  12       14.87       12.35      5.22 o 
   2  10  12       53.80       51.54      6.95 o 
   3  10  12       40.43       28.26      7.53 o 
   1   1  13       31.65       30.48      2.81 o 
   2   1  13       52.53       58.18      4.04 o 
   3   1  13       25.88       24.55      3.54 o 
   4   1  13       17.28       12.94      2.69 o 
   5   1  13      359.65      368.92      8.55 o 
   6   1  13        9.90        6.83      2.71 o 
   7   1  13       11.77        8.91      2.98 o 
   8   1  13      157.47      158.14      6.52 o 
   9   1  13      798.91      788.54     15.46 o 
  10   1  13        0.86        2.77      2.77 o 
  11   1  13       35.59       33.24      3.95 o 
  12   1  13      201.79      200.48      7.70 o 
  13   1  13      179.65      184.79      7.88 o 
  14   1  13       61.74       51.30      5.32 o 
  15   1  13        0.09       -1.46      3.08 o 
  16   1  13       16.60       13.46      3.55 o 
  17   1  13        8.65        3.82      3.29 o 
  18   1  13       32.50       25.53      4.57 o 
  19   1  13      108.24      103.97      7.03 o 
  20   1  13        4.65        4.41      4.24 o 
   0   2  13        3.72        0.47      2.69 o 
   1   2  13       84.88       88.87      4.43 o 
   2   2  13      167.68      166.15      5.99 o 
   3   2  13       53.48       61.71      5.82 o 
   4   2  13      345.89      356.99      8.79 o 
   5   2  13      161.48      165.16      6.28 o 
   6   2  13        3.43        4.38      2.44 o 
   7   2  13      220.24      237.41      8.62 o 
   8   2  13      796.63      794.08     13.51 o 
   9   2  13        0.67       -1.41      2.59 o 
  10   2  13      814.71      870.96     14.63 o 
  11   2  13       41.00       32.98      4.03 o 
  12   2  13       15.82       20.13      3.73 o 
  13   2  13      119.38      105.16      7.48 o 
  14   2  13      725.70      767.43     14.65 o 
  15   2  13       36.49       44.79      4.84 o 
  16   2  13       72.86       60.20      5.62 o 
  17   2  13       76.17       72.23      5.92 o 
  18   2  13      254.43      247.18      9.51 o 
  19   2  13        3.16        1.22      3.82 o 
  20   2  13        4.73       13.19      9.10 o 
   1   3  13      143.20      134.95      4.90 o 
   2   3  13      473.80      496.92      9.82 o 
   3   3  13      261.99      285.52      7.72 o 
   4   3  13       14.34       17.24      3.09 o 
   5   3  13      132.90      134.86      5.88 o 
   6   3  13      451.55      453.30      9.92 o 
   7   3  13       12.19       10.04      2.95 o 
   8   3  13      354.82      370.90      9.19 o 
   9   3  13      674.27      717.28     15.64 o 
  10   3  13      513.35      513.45     11.67 o 
  11   3  13      199.36      201.42      9.00 o 
  12   3  13      225.53      231.09      8.26 o 
  13   3  13      543.97      581.59     14.58 o 
  14   3  13      144.12      121.72      6.80 o 
  15   3  13       22.77       18.06      4.02 o 
  16   3  13       19.83       18.40      4.24 o 
  17   3  13       94.26      100.01      6.77 o 
  18   3  13       23.88       23.32      4.78 o 
  19   3  13       19.56       22.60      4.81 o 
   0   4  13     2369.09     2566.40     33.27 o 
   1   4  13      572.03      584.86      9.66 o 
   2   4  13        0.03       -1.73      2.63 o 
   3   4  13      704.45      719.76     14.40 o 
   4   4  13      930.19     1017.88     26.25 o 
   5   4  13        0.84       -0.63      2.49 o 
   6   4  13        7.61        4.61      2.81 o 
   7   4  13      485.50      458.24     10.24 o 
   8   4  13      195.89      215.29     13.26 o 
   9   4  13      178.58      182.35      7.23 o 
  10   4  13       58.83       63.55      5.05 o 
  11   4  13      474.33      485.06     13.12 o 
  12   4  13      353.29      352.00     11.72 o 
  13   4  13       45.02       47.86      5.41 o 
  14   4  13      116.29      117.87      7.39 o 
  15   4  13      299.07      285.51     10.48 o 
  16   4  13      129.00      145.42      8.27 o 
  17   4  13       35.23       40.47      5.57 o 
  18   4  13      155.65      157.43      9.07 o 
   1   5  13      718.51      746.79     13.54 o 
   2   5  13       58.43       52.85      4.53 o 
   3   5  13       70.30       76.02      5.77 o 
   4   5  13        5.95        5.32      3.72 o 
   5   5  13     1007.35      999.96     19.87 o 
   6   5  13      120.16      105.37      6.24 o 
   7   5  13       29.76       25.96      4.10 o 
   8   5  13       15.28       12.71      3.86 o 
   9   5  13      719.26      702.26     14.36 o 
  10   5  13      162.77      147.45      7.54 o 
  11   5  13      108.34       88.43      6.52 o 
  12   5  13        3.66        4.86      3.86 o 
  13   5  13      434.10      468.11     12.56 o 
  14   5  13       21.32       17.47      5.04 o 
  15   5  13        0.43        9.17      4.22 o 
  16   5  13       65.81       58.85      6.13 o 
  17   5  13      116.22      124.30      8.14 o 
   0   6  13     1020.24     1077.07     22.87 o 
   1   6  13      178.05      186.84      7.09 o 
   2   6  13       38.50       33.65      4.31 o 
   3   6  13       96.72       81.29     10.41 o 
   4   6  13      334.18      342.78     11.84 o 
   5   6  13        1.52        0.52      4.34 o 
   6   6  13       42.48       49.12      5.34 o 
   7   6  13        0.11       -2.26      3.33 o 
   8   6  13      102.03      109.84      7.37 o 
   9   6  13       33.94       24.25      4.81 o 
  10   6  13        0.12        5.29      4.00 o 
  11   6  13       13.20       13.69      4.45 o 
  12   6  13      419.03      463.02     13.91 o 
  13   6  13        7.68        8.00      4.54 o 
  14   6  13        4.90        8.15      4.66 o 
  15   6  13       41.09       38.11      6.03 o 
  16   6  13      176.06      160.47     21.44 o 
   1   7  13      113.45      119.44      8.39 o 
   2   7  13       50.85       58.04      5.27 o 
   3   7  13        9.69        6.75      3.73 o 
   4   7  13        8.90       10.31      4.01 o 
   5   7  13       10.47       12.05      4.55 o 
   6   7  13       82.68       94.83      7.92 o 
   7   7  13       24.16       24.93      5.47 o 
   8   7  13        0.01       -0.30      3.92 o 
   9   7  13       47.21       34.28      5.42 o 
  10   7  13      148.26      138.08      8.60 o 
  11   7  13        9.65        6.02      4.62 o 
  12   7  13        1.84        0.51      4.44 o 
  13   7  13        0.54        3.92      4.76 o 
  14   7  13       81.84       75.36     16.09 o 
   0   8  13      351.17      377.69     14.46 o 
   1   8  13       64.96       70.38      6.02 o 
   2   8  13       27.46       39.27      5.44 o 
   3   8  13        0.15       -2.54      4.28 o 
   4   8  13       33.00       26.09      5.59 o 
   5   8  13       26.12       19.93      6.13 o 
   6   8  13       63.33       89.88      9.57 o 
   7   8  13       64.87       60.07      8.36 o 
   8   8  13       22.65       22.09      5.73 o 
   9   8  13        3.63        7.09      5.25 o 
  10   8  13        5.37       10.72      5.35 o 
  11   8  13       29.65        1.98      9.98 o 
   1   9  13      166.69      194.91     10.57 o 
   2   9  13        0.45        5.08      5.34 o 
   3   9  13       78.75      103.87     10.13 o 
   4   9  13      211.30      222.07     12.81 o 
   5   9  13       35.57       16.85      7.67 o 
   6   9  13        4.92       17.23      7.07 o 
   0   0  14       45.68       52.84      8.15 o 
   1   0  14      122.82      108.44     16.91 o 
   2   0  14       45.49       38.95      5.46 o 
   3   0  14      684.29      650.11     16.57 o 
   4   0  14      769.12      813.04     18.89 o 
   5   0  14      932.45      930.83     20.58 o 
   6   0  14      357.71      323.50     20.84 o 
   7   0  14       94.48       92.26      7.86 o 
   8   0  14     1480.60     1493.29     28.28 o 
   9   0  14       42.75       34.58      6.00 o 
  10   0  14      410.75      396.15     14.23 o 
  11   0  14      280.54      275.66     18.12 o 
  12   0  14      117.42       90.56     10.22 o 
  13   0  14       34.92       38.12      9.33 o 
  14   0  14      146.53      124.60     10.02 o 
  15   0  14      189.22      197.17     13.38 o 
  16   0  14        2.52       -3.90      4.89 o 
  17   0  14       35.03       24.87      6.54 o 
  18   0  14       89.77       87.10     15.05 o 
  19   0  14       91.50       93.98     20.60 o 
   1   1  14      454.05      450.93     11.27 o 
   2   1  14       78.82       79.82      5.29 o 
   3   1  14      460.41      445.35      9.58 o 
   4   1  14       36.93       41.97      4.00 o 
   5   1  14      276.19      268.37      7.94 o 
   6   1  14       85.83       91.21      5.38 o 
   7   1  14       28.46       21.15      4.05 o 
   8   1  14      520.78      523.95     11.47 o 
   9   1  14      240.34      247.37      9.03 o 
  10   1  14      173.32      170.44      8.12 o 
  11   1  14       16.58       17.10      3.66 o 
  12   1  14      328.53      323.38      9.81 o 
  13   1  14      214.72      203.19      8.24 o 
  14   1  14      192.78      190.78      8.17 o 
  15   1  14        0.04       -2.43      3.32 o 
  16   1  14       77.89       85.31      6.49 o 
  17   1  14      206.45      204.67     11.71 o 
  18   1  14      107.53      110.09      7.42 o 
  19   1  14        8.77       39.91     15.45 o 
   0   2  14      459.35      496.68     17.06 o 
   1   2  14      452.64      445.16     11.46 o 
   2   2  14       14.58       13.06      4.10 o 
   3   2  14      444.92      470.10     10.77 o 
   4   2  14      266.20      264.68      7.88 o 
   5   2  14      311.47      301.92      8.43 o 
   6   2  14       40.15       40.62      4.11 o 
   7   2  14      467.44      480.90     10.66 o 
   8   2  14       79.39       76.77      5.27 o 
   9   2  14      300.30      318.71      9.18 o 
  10   2  14        4.30        9.02      3.36 o 
  11   2  14      447.88      460.21     12.57 o 
  12   2  14       38.29       37.42      4.63 o 
  13   2  14      134.77      113.51      6.88 o 
  14   2  14        1.31       -3.25      3.25 o 
  15   2  14      160.34      154.11      7.77 o 
  16   2  14        5.34        3.13      3.75 o 
  17   2  14       46.96       54.98      5.65 o 
  18   2  14       26.72       20.99      4.60 o 
   1   3  14       26.61       25.24      3.76 o 
   2   3  14      231.71      242.43      8.08 o 
   3   3  14      108.14      105.12      7.18 o 
   4   3  14      173.27      176.19      9.06 o 
   5   3  14       19.74       27.61      3.61 o 
   6   3  14        2.05        3.04      2.95 o 
   7   3  14        0.80        1.86      2.80 o 
   8   3  14      139.64      146.59      6.69 o 
   9   3  14       95.95       86.16      5.72 o 
  10   3  14        8.87        5.17      3.19 o 
  11   3  14        1.84        3.18      3.24 o 
  12   3  14       64.70       57.61      6.42 o 
  13   3  14      134.77      137.20      7.34 o 
  14   3  14       25.27       25.83      4.44 o 
  15   3  14      132.17      124.34      7.68 o 
  16   3  14        8.63        6.17      3.97 o 
  17   3  14       72.72       69.50      6.15 o 
  18   3  14        0.12       -7.72     12.87 o 
   0   4  14      320.11      313.66     10.46 o 
   1   4  14      146.31      148.23      7.29 o 
   2   4  14        0.29        1.25      2.90 o 
   3   4  14      184.38      209.84      9.76 o 
   4   4  14        1.76        2.29      3.02 o 
   5   4  14        0.94        1.51      2.91 o 
   6   4  14        0.02       -0.32      2.88 o 
   7   4  14       41.75       35.90      4.26 o 
   8   4  14      103.04       86.71      5.78 o 
   9   4  14        8.61        6.50      3.46 o 
  10   4  14        4.77        5.24      3.51 o 
  11   4  14      117.68      122.26      7.40 o 
  12   4  14       15.98       19.82      4.23 o 
  13   4  14       14.16       14.10      4.32 o 
  14   4  14       44.71       39.87      5.52 o 
  15   4  14        1.25       -2.50      4.00 o 
  16   4  14       14.68       14.79      4.71 o 
  17   4  14        6.95       10.55      7.26 o 
   1   5  14       12.05       11.94      3.65 o 
   2   5  14       18.82       23.91      4.70 o 
   3   5  14       39.36       42.39      5.46 o 
   4   5  14       71.07       79.23      6.96 o 
   5   5  14        2.54        4.67      3.85 o 
   6   5  14       32.52       26.08      4.96 o 
   7   5  14        0.03        0.41      3.50 o 
   8   5  14        0.61       -0.22      3.83 o 
   9   5  14       13.70       20.31      4.67 o 
  10   5  14      214.24      221.16     10.07 o 
  11   5  14       38.26       39.11      5.83 o 
  12   5  14       10.62        6.66      4.45 o 
  13   5  14       13.81        5.59      4.59 o 
  14   5  14      101.07      127.23      8.86 o 
  15   5  14        1.67        1.40      4.75 o 
   0   6  14      282.29      317.79     14.66 o 
   1   6  14      344.39      362.62     10.13 o 
   2   6  14       44.89       47.88      5.45 o 
   3   6  14      112.58      119.90     11.60 o 
   4   6  14      106.64      110.26      8.07 o 
   5   6  14       49.03       47.74      6.17 o 
   6   6  14      122.98       98.11      9.02 o 
   7   6  14        0.69        1.62      4.26 o 
   8   6  14       31.08       29.45      5.09 o 
   9   6  14        1.81        2.92      4.36 o 
  10   6  14       22.71       13.46      4.47 o 
  11   6  14       32.30       24.91      5.33 o 
  12   6  14       99.01      102.79      8.21 o 
  13   6  14       18.00       14.09      5.11 o 
  14   6  14       12.22        9.13      6.98 o 
   1   7  14      105.32      106.10     10.56 o 
   2   7  14      446.16      493.83     13.34 o 
   3   7  14       30.00       25.11      6.11 o 
   4   7  14        0.33        1.55      4.56 o 
   5   7  14      163.00      173.16     10.49 o 
   6   7  14       56.34       57.36      6.81 o 
   7   7  14       64.12       53.80      9.62 o 
   8   7  14        8.18       13.02      5.23 o 
   9   7  14      106.40       91.84      7.77 o 
  10   7  14      133.33      163.02      9.57 o 
  11   7  14        7.84        4.62      4.72 o 
   0   8  14      161.66      168.65     12.71 o 
   1   8  14      137.71      142.03      9.18 o 
   2   8  14        3.55       -3.00      4.30 o 
   3   8  14      274.56      302.85     18.77 o 
   4   8  14       51.94       37.44      9.10 o 
   5   8  14        0.91        6.76      5.89 o 
   6   8  14       22.65       20.95      6.38 o 
   7   8  14      205.37      204.26     12.70 o 
   8   8  14       22.94       16.47      6.66 o 
   1   1  15       96.68      104.19      6.64 o 
   2   1  15       61.01       65.59      5.87 o 
   3   1  15        1.00        1.72      3.41 o 
   4   1  15       99.78      106.74      7.16 o 
   5   1  15      577.85      578.43     14.76 o 
   6   1  15       59.77       54.22      4.78 o 
   7   1  15       20.91       17.98      3.70 o 
   8   1  15      142.96      146.17      6.98 o 
   9   1  15      363.37      360.61     10.01 o 
  10   1  15        4.00        1.35      3.31 o 
  11   1  15       48.15       45.79      4.87 o 
  12   1  15        0.05       -1.11      3.27 o 
  13   1  15       11.61        8.35      3.71 o 
  14   1  15        1.29        3.12      3.77 o 
  15   1  15       64.06       61.97      5.97 o 
  16   1  15       30.20       20.61      4.69 o 
  17   1  15       16.35       10.03      6.01 o 
   0   2  15      331.24      343.06     18.86 o 
   1   2  15      196.63      213.60      9.74 o 
   2   2  15        5.77        4.88      3.57 o 
   3   2  15      415.05      444.03     10.94 o 
   4   2  15      210.10      225.49      8.39 o 
   5   2  15      533.37      553.66     12.46 o 
   6   2  15       88.49       86.65      5.69 o 
   7   2  15     1071.91     1166.23     17.65 o 
   8   2  15       86.20       95.26      6.29 o 
   9   2  15       91.57       78.05      5.73 o 
  10   2  15      437.20      444.11     13.34 o 
  11   2  15      243.39      256.70     10.66 o 
  12   2  15       62.79       54.85      5.27 o 
  13   2  15       42.58       42.13      5.10 o 
  14   2  15       44.32       43.14      5.07 o 
  15   2  15        0.17        2.52      3.90 o 
  16   2  15        2.53        7.79      3.93 o 
   1   3  15      357.53      398.73     12.70 o 
   2   3  15     1059.67     1098.38     17.71 o 
   3   3  15      241.99      266.45      9.31 o 
   4   3  15       76.21       82.82      8.50 o 
   5   3  15      127.95      140.15      8.89 o 
   6   3  15      626.59      630.57     13.63 o 
   7   3  15        3.93        4.99      3.22 o 
   8   3  15      210.32      225.19      8.32 o 
   9   3  15       26.58       29.30      4.34 o 
  10   3  15       24.05       22.41      4.14 o 
  11   3  15      119.90      122.54      9.44 o 
  12   3  15      194.44      182.51     10.89 o 
  13   3  15        1.12        5.80      3.85 o 
  14   3  15        0.05        2.29      3.68 o 
  15   3  15       42.23       28.20      5.01 o 
  16   3  15       95.02       93.12     17.00 o 
   0   4  15      157.35      170.04     14.54 o 
   1   4  15       59.16       57.24      8.30 o 
   2   4  15       12.31       13.90      3.86 o 
   3   4  15      407.22      423.95     10.97 o 
   4   4  15       89.07       92.88      6.24 o 
   5   4  15        3.38        2.67      3.46 o 
   6   4  15       65.87       76.26      6.56 o 
   7   4  15      248.44      267.89     10.40 o 
   8   4  15       99.09      104.20      6.87 o 
   9   4  15        0.10        2.49      3.61 o 
  10   4  15       60.25       72.28      6.35 o 
  11   4  15      116.03      108.67      7.34 o 
  12   4  15      127.81      126.85      8.01 o 
  13   4  15        4.42       12.41      4.64 o 
  14   4  15       46.42       47.79      5.87 o 
  15   4  15      228.55      234.08     13.84 o 
   1   5  15      314.69      317.82     15.15 o 
   2   5  15       93.87      118.75      8.15 o 
   3   5  15      115.94      123.47      8.38 o 
   4   5  15      124.75      131.97      8.65 o 
   5   5  15      181.01      187.64     10.13 o 
   6   5  15      192.43      184.24     10.06 o 
   7   5  15        0.42        1.63      4.51 o 
   8   5  15       67.40       70.79      8.17 o 
   9   5  15      281.40      307.84     14.06 o 
  10   5  15      196.48      169.35     12.24 o 
  11   5  15       17.84       21.57      5.43 o 
  12   5  15      221.18      248.62     11.23 o 
  13   5  15      274.82      275.00     11.87 o 
   0   6  15       80.11       59.86     15.45 o 
   1   6  15       76.97       86.07      8.43 o 
   2   6  15        0.25       -2.48      3.87 o 
   3   6  15       93.53       99.93      8.14 o 
   4   6  15      140.95      141.69      9.20 o 
   5   6  15       35.29       33.86      5.91 o 
   6   6  15       23.65       25.98      6.42 o 
   7   6  15       21.67       24.05      5.42 o 
   8   6  15      308.58      321.04     13.23 o 
   9   6  15      129.36      122.25      9.44 o 
  10   6  15       32.48       21.30      7.48 o 
  11   6  15      102.37      116.52      8.63 o 
   1   7  15        5.18        8.35      5.60 o 
   2   7  15        1.35       -0.44      5.07 o 
   3   7  15        2.20        5.61      4.86 o 
   4   7  15       13.84        5.38      4.96 o 
   5   7  15       12.98       15.08      5.43 o 
   6   7  15       18.11       12.02      5.58 o 
   7   7  15        7.01        8.24      5.27 o 
   8   7  15       17.90       13.39      5.51 o 
   0   8  15      125.74      154.16     16.15 o 
   1   8  15       25.65       24.27      7.00 o 
   2   8  15       73.43       80.13     10.32 o 
   0   0  16      443.88      472.66     32.84 o 
   1   0  16       15.95       16.47      9.98 o 
   2   0  16      192.12      213.97     46.99 o 
   3   0  16        4.94        0.00      5.61 o 
   4   0  16     1065.30     1055.60     27.73 o 
   5   0  16       16.50       18.57      6.81 o 
   6   0  16      222.38      211.70     18.79 o 
   7   0  16        0.84        4.18      4.97 o 
   8   0  16      952.11      993.30     23.84 o 
   9   0  16       57.17       40.94      7.39 o 
  10   0  16      164.88      185.30     11.77 o 
  11   0  16       69.23       73.76      8.83 o 
  12   0  16       86.21       82.44      8.93 o 
  13   0  16       14.19       13.55      6.21 o 
  14   0  16      474.70      515.93     18.57 o 
  15   0  16      193.12      173.41     17.75 o 
   1   1  16      231.93      250.68     12.47 o 
   2   1  16      177.36      200.39     14.22 o 
   3   1  16       28.16       22.25      4.73 o 
   4   1  16        9.84        4.75      4.16 o 
   5   1  16      963.66      986.65     19.18 o 
   6   1  16      159.89      162.53      8.20 o 
   7   1  16       27.55       30.90      4.54 o 
   8   1  16        6.34        9.42      3.74 o 
   9   1  16      506.55      554.92     16.35 o 
  10   1  16       23.59       23.22      4.40 o 
  11   1  16        0.30        0.53      3.61 o 
  12   1  16       41.85       40.92      5.14 o 
  13   1  16      100.56       91.14      6.82 o 
  14   1  16        0.11        0.61      3.99 o 
  15   1  16        0.45       -2.16      6.77 o 
   0   2  16      191.09      207.79     16.37 o 
   1   2  16        3.79        3.08      4.73 o 
   2   2  16       26.90       28.50      5.92 o 
   3   2  16       70.07       59.91      5.97 o 
   4   2  16      312.23      310.36     10.97 o 
   5   2  16        2.42        2.47      3.56 o 
   6   2  16       18.75       18.15      4.24 o 
   7   2  16      158.81      163.51      8.16 o 
   8   2  16      349.89      359.34     13.11 o 
   9   2  16       19.05       14.60      3.99 o 
  10   2  16        0.88        0.51      3.49 o 
  11   2  16      130.84      121.61      7.25 o 
  12   2  16      131.50      125.56      7.48 o 
  13   2  16        3.25        4.88      4.10 o 
  14   2  16       48.46       53.15      5.73 o 
   1   3  16       35.94       29.70      6.11 o 
   2   3  16      162.49      184.56     11.13 o 
   3   3  16       13.17       14.07      4.37 o 
   4   3  16        0.06        1.68      3.44 o 
   5   3  16       35.54       39.73      5.10 o 
   6   3  16       38.01       45.68      6.08 o 
   7   3  16       68.25       63.93      5.88 o 
   8   3  16       29.99       35.29      5.26 o 
   9   3  16       70.97       70.37      5.91 o 
  10   3  16       37.39       40.42      5.12 o 
  11   3  16       55.42       57.22      6.20 o 
  12   3  16       87.93       87.83      6.67 o 
  13   3  16      172.12      167.02      8.48 o 
  14   3  16       33.29       24.46     14.16 o 
   0   4  16       19.64       13.57      7.42 o 
   1   4  16       73.08       76.29      8.04 o 
   2   4  16       25.12       23.88      6.10 o 
   3   4  16       60.58       62.14      6.76 o 
   4   4  16       27.77       22.21      5.18 o 
   5   4  16        2.10        1.59      3.93 o 
   6   4  16        4.12        3.05      4.01 o 
   7   4  16        9.66        2.94      4.27 o 
   8   4  16       93.74       96.68      7.48 o 
   9   4  16        1.77        5.27      4.29 o 
  10   4  16       37.80       34.01      5.27 o 
  11   4  16        3.03        7.98      4.33 o 
  12   4  16        0.13        3.87      4.25 o 
   1   5  16        1.92       10.57      7.50 o 
   2   5  16        9.52       15.13      7.74 o 
   3   5  16        0.35       -3.52      4.81 o 
   4   5  16       55.21       53.91      6.79 o 
   5   5  16       82.33       99.13     12.04 o 
   6   5  16       18.43        7.41      5.13 o 
   7   5  16       71.89       73.72      7.99 o 
   8   5  16       21.58       13.33      5.40 o 
   9   5  16      131.02      132.55      9.73 o 
  10   5  16       20.47       23.69      6.03 o 
  11   5  16       21.83        7.08     12.87 o 
   0   6  16      230.92      218.88     25.11 o 
   1   6  16        0.10       -6.84      7.24 o 
   2   6  16       34.49       21.86      9.55 o 
   3   6  16        0.01        8.26      5.61 o 
   4   6  16       79.28       94.87      8.54 o 
   5   6  16        6.17        6.81      5.02 o 
   6   6  16       21.28       22.64      7.34 o 
   7   6  16        4.73        2.44      6.02 o 
   8   6  16        2.79        4.60      5.22 o 
   1   7  16      116.60      142.97     21.24 o 
   2   7  16       30.48       13.81     13.19 o 
   3   7  16       15.67       21.01      7.79 o 
   1   1  17       62.42       66.39      8.12 o 
   2   1  17      101.27      100.56     12.54 o 
   3   1  17        1.51       -2.47      4.81 o 
   4   1  17       75.84       84.37      7.29 o 
   5   1  17      166.53      164.28      9.12 o 
   6   1  17      517.50      575.93     15.17 o 
   7   1  17        0.03        3.72      4.40 o 
   8   1  17       57.54       58.82      6.23 o 
   9   1  17      104.40       84.53      6.99 o 
  10   1  17      221.59      226.12      9.27 o 
  11   1  17        2.71        0.61      4.06 o 
  12   1  17        1.42        1.35      4.20 o 
   0   2  17      675.49      686.40     51.85 o 
   1   2  17       60.81       45.56     11.98 o 
   2   2  17       57.42       42.68     10.50 o 
   3   2  17        0.12        2.99      5.53 o 
   4   2  17      308.85      312.65     13.74 o 
   5   2  17      416.38      451.88     15.26 o 
   6   2  17       78.44       73.96      7.14 o 
   7   2  17      206.18      222.35      9.52 o 
   8   2  17        5.60        8.73      4.51 o 
   9   2  17       43.30       32.36      5.42 o 
  10   2  17        0.07        0.47      4.10 o 
  11   2  17      402.17      422.90     12.17 o 
  12   2  17        2.71        4.77      4.91 o 
   1   3  17       44.17       35.99      6.65 o 
   2   3  17      300.18      305.11     14.16 o 
   3   3  17        0.00        0.50      6.41 o 
   4   3  17        2.44       10.58      4.83 o 
   5   3  17      117.87      133.23      8.55 o 
   6   3  17      378.95      417.86     13.25 o 
   7   3  17       11.60        7.70      4.30 o 
   8   3  17       32.53       36.03      5.56 o 
   9   3  17        5.60       12.34      4.59 o 
  10   3  17       66.49       76.65      6.98 o 
  11   3  17       17.18       10.14      5.79 o 
   0   4  17        8.61       -3.86      9.65 o 
   1   4  17      144.34      160.15     24.46 o 
   2   4  17        7.58       -2.07      5.81 o 
   3   4  17      389.33      451.55     19.62 o 
   4   4  17        0.02       -4.07      7.69 o 
   5   4  17       41.64       48.14      6.76 o 
   6   4  17       26.93       37.20      6.00 o 
   7   4  17      249.80      270.71     11.35 o 
   8   4  17        0.04        3.55      4.57 o 
   9   4  17       25.79       13.32      5.84 o 
   1   5  17       16.98        9.79      8.41 o 
   2   5  17      275.41      322.05     28.97 o 
   3   5  17       20.94       15.50      8.87 o 
   4   5  17      169.96      194.81     17.98 o 
   5   5  17       43.20       37.32     10.87 o 
   6   5  17      102.14       99.14      9.01 o 
   7   5  17       41.23       43.67     10.19 o 
   0   0  18       36.22       33.47     15.45 o 
   1   0  18       99.80       90.47     13.83 o 
   2   0  18       68.34       95.96     14.29 o 
   3   0  18       14.48       12.65      8.97 o 
   4   0  18      125.74      157.90     17.03 o 
   5   0  18       91.06       40.67     11.27 o 
   6   0  18       14.35       13.10      8.29 o 
   7   0  18        7.49        8.60      7.16 o 
   8   0  18      271.76      346.03     18.30 o 
   9   0  18       85.91       98.79     28.32 o 
   1   1  18      219.31      250.18     13.91 o 
   2   1  18        0.14       -0.15      5.52 o 
   3   1  18      294.75      305.85     15.14 o 
   4   1  18       61.85       54.32      9.29 o 
   5   1  18      264.02      279.60     14.67 o 
   6   1  18       30.09       26.09      5.88 o 
   7   1  18      167.77      164.55      9.88 o 
   8   1  18      138.22      136.76      9.54 o 
   9   1  18      233.31      274.14     14.55 o 
   0   2  18       81.81       66.95     12.74 o 
   1   2  18       36.03       37.51      8.18 o 
   2   2  18       51.24       44.30      7.92 o 
   3   2  18       40.36       37.80      7.60 o 
   4   2  18      111.98      130.32     10.99 o 
   5   2  18       26.74       25.61      6.95 o 
   6   2  18      203.44      209.67     12.76 o 
   7   2  18       23.84       26.75      6.05 o 
   8   2  18      182.01      188.42     13.71 o 
   1   3  18      159.50      164.61     12.03 o 
   2   3  18       36.86       34.23      7.47 o 
   3   3  18       52.05       42.45      7.62 o 
   4   3  18       25.51       28.67      7.14 o 
   5   3  18       53.17       48.05      8.02 o 
   6   3  18        1.30        4.00      7.00 o 
   7   3  18        2.20       -0.50      8.15 o 
   0   4  18       18.70        6.44     12.87 o 
   1   4  18        3.75        5.17      8.41 o 
   2   4  18       26.35       21.24     14.80 o 
   1   1  19       26.92       31.65     10.69 o 
   2   1  19       86.35       90.73     14.54 o 
                                                 
